# Supplementary material for: Angiogenesis-Related Immune Signatures Correlate With Prognosis, Tumor Microenvironment, and Therapeutic Sensitivity in Hepatocellular Carcinoma
Source: Front Mol Biosci. 2021 Jun 28;8:690206. doi: 10.3389/fmolb.2021.690206 (PMC8273615; doi:10.3389/fmolb.2021.690206)
Supplement: Supplementary file 2 [file DataSheet3.XLS]

AngGene	immuneGene	cor	pvalue	Regulation
APOH	AZGP1	0.4176810236442	3.1896365473242e-17	postive
COL5A2	CD4	0.409311828954459	1.53705938811293e-16	postive
COL3A1	CD4	0.409469522974861	1.49278906259782e-16	postive
S100A4	CD4	0.409252048311521	1.55417677501426e-16	postive
LUM	CD4	0.407653295508144	2.08820913408506e-16	postive
COL5A2	CD8A	0.40753563085618	2.13396592895904e-16	postive
VEGFA	CREB1	0.456771002321516	1.12198454876437e-20	postive
FGFR1	CREB1	0.425497512270613	7.05398406860298e-18	postive
TNFRSF21	CREB1	0.488431643229487	8.08350478468283e-24	postive
COL5A2	CREB1	0.418409001376776	2.77605650815786e-17	postive
ITGAV	CREB1	0.499483220727584	5.38811149405942e-25	postive
APP	CREB1	0.475762538395811	1.60098455606634e-22	postive
JAG1	CREB1	0.475645062828432	1.64498149253093e-22	postive
NRP1	CREB1	0.438351986896007	5.40841967031559e-19	postive
LUM	CREB1	0.409472738440283	1.49189951846451e-16	postive
S100A4	CTSE	0.486536590723589	1.27357131691582e-23	postive
S100A4	HLA-DMB	0.406630473126254	2.52045145066402e-16	postive
S100A4	HLA-DPB1	0.432807584800517	1.65952156763796e-18	postive
FSTL1	HLA-DQA1	0.478662717956105	8.17098558417941e-23	postive
FGFR1	HLA-DQA1	0.414509106082829	5.8187582990291e-17	postive
COL5A2	HLA-DQA1	0.509156490579496	4.63715049051013e-26	postive
COL3A1	HLA-DQA1	0.427041635109222	5.2113785156622e-18	postive
S100A4	HLA-DQA1	0.458960836058841	6.96638929882677e-21	postive
LUM	HLA-DQA1	0.453391101554361	2.32560490652938e-20	postive
FGFR1	HLA-DQA2	0.403653605128621	4.34192683290571e-16	postive
COL5A2	HLA-DQA2	0.513991611468039	1.3211429322876e-26	postive
ITGAV	MR1	0.491594810389532	3.7610976255035e-24	postive
CCND2	HSPA2	0.446934421561309	9.15245294374481e-20	postive
PTK2	HSP90AB1	0.513900039576836	1.3531885845376e-26	postive
VEGFA	NFYA	0.497570387258326	8.67124544843139e-25	postive
PTK2	NFYA	0.424796786849647	8.0887041009981e-18	postive
COL5A2	LGMN	0.425611722269202	6.8981493841231e-18	postive
S100A4	LGMN	0.41711889396152	3.54987824520435e-17	postive
ITGAV	PSMD1	0.434263544032657	1.23875008903504e-18	postive
NRP1	PSMD5	0.401909556648449	5.95623219753451e-16	postive
FGFR1	RFXAP	0.439926566358472	3.91880757052881e-19	postive
COL5A2	RFXAP	0.469253774210853	7.07820137527264e-22	postive
MSX1	RFXAP	0.409740676211805	1.41957595922525e-16	postive
CXCL6	TAPBP	0.44927999961829	5.58275227451205e-20	postive
THBD	THBS1	0.540173231359121	1.02692793757567e-29	postive
ITGAV	AP3B1	0.455003463697704	1.64424767409702e-20	postive
TNFRSF21	PSME3	0.447217247237219	8.62459278700557e-20	postive
ITGAV	PSME3	0.500082124924187	4.63947215429603e-25	postive
JAG1	PSME3	0.406793897415514	2.44592213541602e-16	postive
ITGAV	PSMD14	0.467903622590803	9.59644830886287e-22	postive
VEGFA	UBR1	0.412130456167908	9.09526315525006e-17	postive
TNFRSF21	UBR1	0.432382537197772	1.8069379230477e-18	postive
ITGAV	UBR1	0.51185259324432	2.30813336968133e-26	postive
APP	UBR1	0.473810358064492	2.5087318399073e-22	postive
FSTL1	CXCL14	0.537915441604532	1.95201778250081e-29	postive
FGFR1	CXCL14	0.486561643481737	1.26596390434651e-23	postive
CCND2	CXCL14	0.460099720852283	5.42964793672295e-21	postive
COL5A2	CXCL14	0.412201071319612	8.97591294915352e-17	postive
MSX1	CXCL14	0.676018583733999	2.86846758601567e-51	postive
LUM	CXCL14	0.43217000388936	1.88540524891416e-18	postive
CXCL6	CXCL5	0.57701929597312	1.40022187415194e-34	postive
TNFRSF21	CXCL6	0.456647973050492	1.15231496021467e-20	postive
ITGAV	CXCL6	0.488416727517575	8.1125689318392e-24	postive
JAG1	CXCL6	0.409906042903725	1.37666910562097e-16	postive
CXCL6	CXCL6	1	0	postive
CXCL6	CXCL1	0.625488302447193	5.32018583219702e-42	postive
FSTL1	CXCL12	0.478780785968715	7.94919813816985e-23	postive
THBD	CXCL12	0.618206880452416	8.38964657589351e-41	postive
FGFR1	CXCL12	0.429038085675016	3.51522044109908e-18	postive
COL5A2	CXCL12	0.403345552665189	4.59188109179926e-16	postive
COL3A1	CXCL12	0.464211623807231	2.19077892501593e-21	postive
SLCO2A1	CXCL12	0.484209122000763	2.2172737714048e-23	postive
LUM	CXCL12	0.621117077264028	2.81050399288394e-41	postive
APP	DEFB1	0.445482496696655	1.24051374909831e-19	postive
JAG1	DEFB1	0.427549395089483	4.71595186410514e-18	postive
JAG2	DEFB1	0.430234621806599	2.77282508257013e-18	postive
FSTL1	CCL8	0.504304832033431	1.60229507341192e-25	postive
COL5A2	CCL8	0.450493568358763	4.31636387459526e-20	postive
S100A4	CCL8	0.457407069537653	9.77283394549243e-21	postive
S100A4	TMSB10	0.597214663084225	1.61230496470792e-37	postive
THBD	COLEC10	0.499915183931452	4.83716493084333e-25	postive
LPL	PTGDS	0.423023097569428	1.14216359183787e-17	postive
CCND2	PTGDS	0.550318155476497	5.39262511418217e-31	postive
POSTN	TMSB4X	0.404932179393699	3.43970857554481e-16	postive
FSTL1	TMSB4X	0.476829384232946	1.25099438885901e-22	postive
FGFR1	TMSB4X	0.510379487338134	3.38176870496237e-26	postive
COL5A2	TMSB4X	0.571457446949608	8.32134708769626e-34	postive
COL3A1	TMSB4X	0.527417059228756	3.63325183119675e-28	postive
S100A4	TMSB4X	0.560336678618759	2.65703530853855e-32	postive
LUM	TMSB4X	0.404998443062837	3.39834133160882e-16	postive
ITGAV	ZC3HAV1	0.402498413047222	5.35436270332462e-16	postive
PTK2	ZC3HAV1	0.413992763021666	6.41313897493656e-17	postive
APOH	ZC3HAV1	-0.421341351966499	1.58123098688358e-17	negative
JAG1	S100B	0.446334165800304	1.03803552373656e-19	postive
S100A4	S100A13	0.479000419135979	7.55229948410404e-23	postive
FSTL1	S100A6	0.502185943049068	2.73673159867525e-25	postive
FGFR1	S100A6	0.483178562570275	2.83043119326122e-23	postive
TNFRSF21	S100A6	0.519385376075739	3.17887871907953e-27	postive
CCND2	S100A6	0.507059397861749	7.94451652036433e-26	postive
S100A4	S100A6	0.649794723008087	3.07615798408742e-46	postive
SERPINA5	SERPIND1	0.526716156175254	4.40050751840753e-28	postive
SERPINA5	PGLYRP2	0.428989611074858	3.54909766705906e-18	postive
VTN	PGLYRP2	0.529504674538611	2.04792614189779e-28	postive
FGFR1	S100A2	0.443670742345354	1.809298947651e-19	postive
COL5A2	S100A2	0.454261228688993	1.92920920197027e-20	postive
COL3A1	S100A2	0.433332859806587	1.49360327005931e-18	postive
S100A4	S100A2	0.504160525233359	1.66198749430949e-25	postive
POSTN	S100A11	0.471252749119298	4.499165770989e-22	postive
FSTL1	S100A11	0.440334948787723	3.60367972330192e-19	postive
FGFR1	S100A11	0.52530102721099	6.47008273394222e-28	postive
TNFRSF21	S100A11	0.656734509275131	1.60590093256773e-47	postive
COL5A2	S100A11	0.464278554757556	2.15843157063779e-21	postive
ITGAV	S100A11	0.570864360111885	1.00429727376933e-33	postive
APP	S100A11	0.475436873032166	1.72589940508816e-22	postive
JAG1	S100A11	0.494785744349224	1.72422230040119e-24	postive
COL3A1	S100A11	0.457072559454325	1.05092733996474e-20	postive
SPP1	S100A11	0.452197465287417	3.00253878333056e-20	postive
NRP1	S100A11	0.487378347808245	1.04107516312999e-23	postive
S100A4	S100A11	0.483706528684099	2.49790267084285e-23	postive
APOH	S100A11	-0.459092342077181	6.76909345508001e-21	negative
JAG2	S100A11	0.513560638370035	1.47879818109536e-26	postive
FSTL1	COLEC12	0.416403438778941	4.06663717187686e-17	postive
FGFR1	COLEC12	0.542459465421006	5.33246292024726e-30	postive
COL5A2	COLEC12	0.506785722823032	8.52043692990785e-26	postive
MSX1	COLEC12	0.856164027672147	1.0218726545141e-108	postive
FSTL1	TINAGL1	0.42099285856779	1.69110285478786e-17	postive
LPL	TINAGL1	0.430297120047495	2.73860687478295e-18	postive
TNFRSF21	TINAGL1	0.432374049121638	1.81000923075122e-18	postive
CCND2	TINAGL1	0.648117171618104	6.20811694541732e-46	postive
APP	TINAGL1	0.466231445762143	1.39641827434461e-21	postive
JAG2	TINAGL1	0.418317096388388	2.82520980168634e-17	postive
FGFR1	TGFB1	0.467627149877128	1.02118998544266e-21	postive
TNFRSF21	TGFB1	0.414958134177483	5.34610498212512e-17	postive
COL5A2	TGFB1	0.42097084732501	1.69828898881014e-17	postive
APP	TGFB1	0.452933089734439	2.56543676983362e-20	postive
COL3A1	TGFB1	0.410747472357626	1.17731639634324e-16	postive
JAG2	TGFB1	0.488003464641468	8.9601284089808e-24	postive
CXCL6	PF4V1	0.435010049354423	1.0656885517693e-18	postive
TNFRSF21	MMP9	0.402845244738884	5.02823756374603e-16	postive
JAG1	MMP9	0.42633417323678	5.98792894039271e-18	postive
TNFRSF21	NFKB1	0.510365433903724	3.39408366467126e-26	postive
ITGAV	NFKB1	0.60375667263751	1.62253788617507e-38	postive
APP	NFKB1	0.440066506420577	3.80788353930854e-19	postive
JAG1	NFKB1	0.440691338989728	3.34914100003841e-19	postive
NRP1	NFKB1	0.555048564878978	1.31824861443183e-31	postive
LUM	NFKB1	0.426133042162015	6.22874942411227e-18	postive
FSTL1	APOBEC3G	0.459035259378258	6.85404818054464e-21	postive
FGFR1	APOBEC3G	0.494771710255198	1.73017801164037e-24	postive
COL5A2	APOBEC3G	0.511313289753623	2.65512051975905e-26	postive
COL3A1	APOBEC3G	0.42528627125211	7.35138580732833e-18	postive
S100A4	APOBEC3G	0.415599504766941	4.73574693627398e-17	postive
MSX1	APOBEC3G	0.410294863002809	1.2807381147982e-16	postive
LUM	APOBEC3G	0.458214431334233	8.19830594454143e-21	postive
FSTL1	PLAU	0.50920804160743	4.57596917153227e-26	postive
FGFR1	PLAU	0.581643295862624	3.0999825206148e-35	postive
COL5A2	PLAU	0.593366679934629	6.07322217792332e-37	postive
PDGFA	PLAU	0.425970650515281	6.43011106693801e-18	postive
MSX1	PLAU	0.877361395090844	1.0899769171591e-120	postive
FSTL1	PLTP	0.574039563079348	3.6533909735569e-34	postive
FGFR1	PLTP	0.462067040982931	3.52246087260515e-21	postive
CCND2	PLTP	0.52621561698103	5.04435362718628e-28	postive
COL5A2	PLTP	0.567454744599107	2.93883080198876e-33	postive
COL3A1	PLTP	0.459879688027752	5.69789592413218e-21	postive
S100A4	PLTP	0.431085280267337	2.34113131126096e-18	postive
TNFRSF21	RBP4	-0.414413658108237	5.92439625039673e-17	negative
ITGAV	RBP4	-0.419079297621405	2.44210680705807e-17	negative
APOH	RBP4	0.424740866096106	8.17743115664838e-18	postive
COL5A2	FABP5	0.475734375965773	1.6114250420778e-22	postive
MSX1	FABP5	0.439818746708435	4.00643393810074e-19	postive
FSTL1	FABP3	0.499394943569249	5.50810090003589e-25	postive
LPL	FABP3	0.649155132563262	4.02256302975579e-46	postive
CCND2	FABP3	0.864451926407969	3.72501835913403e-113	postive
LPL	FABP4	0.530413035327998	1.5938121907732e-28	postive
CCND2	FABP4	0.618004624385521	9.048327442564e-41	postive
FSTL1	CRABP2	0.424439478914153	8.67235601583897e-18	postive
FGFR1	CRABP2	0.712624435959337	3.12769759153382e-59	postive
COL5A2	CRABP2	0.582334698098538	2.46913509345667e-35	postive
COL3A1	CRABP2	0.434492682958353	1.18288010793665e-18	postive
MSX1	CRABP2	0.494768458316629	1.73156094513968e-24	postive
LPL	CETP	0.402054312196213	5.80239547350209e-16	postive
CCND2	CETP	0.538614622518796	1.60076173598124e-29	postive
MSX1	APOD	0.40195180636914	5.91092300764448e-16	postive
VEGFA	MAPK1	0.462310965548861	3.33780387880622e-21	postive
ITGAV	MAPK1	0.419208752983056	2.38231894262057e-17	postive
NRP1	MAPK1	0.416964728094996	3.65547144426408e-17	postive
PTK2	MAPK1	0.457316101781478	9.96791570987957e-21	postive
VAV2	MAPK1	0.405768694276353	2.9518941167812e-16	postive
POSTN	PML	0.499572616567887	5.26923068189839e-25	postive
FSTL1	PML	0.581474019019689	3.27729986680507e-35	postive
FGFR1	PML	0.540760115842078	8.6833354628748e-30	postive
TNFRSF21	PML	0.507025513490463	8.01368309783532e-26	postive
COL5A2	PML	0.520842966068302	2.15368056331431e-27	postive
ITGAV	PML	0.536698143381199	2.75427358007266e-29	postive
COL3A1	PML	0.539000643781334	1.43440783602502e-29	postive
NRP1	PML	0.431284667561238	2.24992864501113e-18	postive
S100A4	PML	0.480631823008224	5.15643867997863e-23	postive
APOH	PML	-0.454858963802418	1.69626548889568e-20	negative
LUM	PML	0.443573543001751	1.846189394801e-19	postive
CXCL6	PML	0.44596974753968	1.1203474821522e-19	postive
FSTL1	CYBB	0.414711061556779	5.60130415625082e-17	postive
COL5A2	CYBB	0.510872377555393	2.97666852271231e-26	postive
COL3A1	CYBB	0.497014300261499	9.95204543890937e-25	postive
S100A4	CYBB	0.473706530598699	2.56917669579436e-22	postive
LUM	CYBB	0.432290675569206	1.84045113245122e-18	postive
ITGAV	TFRC	0.407531175406184	2.13571774531583e-16	postive
ITGAV	STAT3	0.413471037225784	7.07419974844859e-17	postive
FSTL1	SOCS3	0.570447547990944	1.14593176843458e-33	postive
THBD	SOCS3	0.420011317977036	2.04248801044097e-17	postive
FGFR1	SOCS3	0.408507086084152	1.78384441337906e-16	postive
COL5A2	SOCS3	0.4146239108081	5.69414611342908e-17	postive
MSX1	SOCS3	0.41751165709917	3.29421704291986e-17	postive
LUM	SOCS3	0.401910900233524	5.9547860850611e-16	postive
COL5A2	ZYX	0.429406329376373	3.26804309475126e-18	postive
APOH	ZYX	-0.406285682367038	2.68508146805683e-16	negative
VEGFA	VEGFA	1	0	postive
TNFRSF21	IKBKE	0.413259848167834	7.3604254282857e-17	postive
JAG1	IKBKE	0.425573974859946	6.94927597444777e-18	postive
S100A4	IKBKE	0.457190119728624	1.024443350273e-20	postive
APOH	IKBKE	-0.438680811410421	5.05721376652817e-19	negative
VTN	TFR2	0.402863280595259	5.01182253110159e-16	postive
VCAN	F2R	0.508437842466955	5.57903929389857e-26	postive
POSTN	F2R	0.631501862893958	5.15849051896792e-43	postive
FSTL1	F2R	0.433537578384944	1.43345539284723e-18	postive
THBD	F2R	0.628501112777741	1.66336381086459e-42	postive
COL5A2	F2R	0.439175285728183	4.57091607213529e-19	postive
APP	F2R	0.446546980613265	9.92750728071684e-20	postive
JAG1	F2R	0.460015268002179	5.53110279456159e-21	postive
COL3A1	F2R	0.619967769573038	4.33463672288651e-41	postive
NRP1	F2R	0.406168120178018	2.74359285422744e-16	postive
SLCO2A1	F2R	0.507897141053968	6.40998311093255e-26	postive
JAG2	F2R	0.497155685213706	9.60972027971897e-25	postive
LUM	F2R	0.733606668072042	2.19822161777866e-64	postive
FSTL1	ELN	0.555847828307413	1.03671176353949e-31	postive
FGFR1	ELN	0.523804773299513	9.7064570200876e-28	postive
COL5A2	ELN	0.510683009255444	3.12630227023054e-26	postive
PDGFA	ELN	0.400379889313182	7.84734275713696e-16	postive
MSX1	ELN	0.80081469452957	7.78562448045614e-85	postive
APOH	IL27	0.405280674592746	3.2275513781862e-16	postive
FSTL1	CCL5	0.418105403951314	2.94170508919271e-17	postive
S100A4	CCL5	0.440829331083845	3.25540979764451e-19	postive
LUM	CYLD	0.441799639730138	2.66540118203253e-19	postive
POSTN	ITGAV	0.42540136689076	7.18784909862675e-18	postive
FGFR1	ITGAV	0.415859785608869	4.50806618105862e-17	postive
TNFRSF21	ITGAV	0.673452234311406	9.3939610521899e-51	postive
ITGAV	ITGAV	1	0	postive
APP	ITGAV	0.478013244935339	9.5045779171643e-23	postive
JAG1	ITGAV	0.491883508421802	3.50602480035151e-24	postive
SPP1	ITGAV	0.439442811078772	4.32730733594178e-19	postive
NRP1	ITGAV	0.591246817080596	1.25149967788631e-36	postive
APOH	ITGAV	-0.417742103410618	3.15272705141435e-17	negative
JAG2	ITGAV	0.474477867929912	2.15226393125366e-22	postive
CXCL6	ITGAV	0.488416727517575	8.1125689318392e-24	postive
TNFRSF21	EIF2AK2	0.404647990678911	3.62279945256856e-16	postive
ITGAV	EIF2AK2	0.417870585581511	3.07645176910637e-17	postive
APP	EIF2AK2	0.437835996548987	6.00845546862678e-19	postive
NRP1	EIF2AK2	0.419050878630503	2.45542791664491e-17	postive
VEGFA	MAPK8	0.40249306814649	5.35954750664474e-16	postive
KCNJ8	BPHL	0.407738816423455	2.05555808403462e-16	postive
VCAN	PDGFRA	0.579277047386723	6.72609555553495e-35	postive
FGFR1	PDGFRA	0.673373782479444	9.73904117316685e-51	postive
ITGAV	TRAF3	0.428750606606083	3.72087971255745e-18	postive
APOH	TRAF3	-0.411170203691669	1.0881526773664e-16	negative
FSTL1	TPM2	0.443115172593946	2.03037612364051e-19	postive
LPL	TPM2	0.41696223532572	3.65720392557354e-17	postive
CCND2	TPM2	0.605457539106239	8.85375792101204e-39	postive
FGFR1	NEO1	0.458561173579164	7.60141467444527e-21	postive
TNFRSF21	NEO1	0.569958584075518	1.33742540942466e-33	postive
ITGAV	NEO1	0.558774454450888	4.27749389754845e-32	postive
APP	NEO1	0.684138913793178	6.20144722482898e-53	postive
JAG1	NEO1	0.506991858629959	8.0829694984236e-26	postive
SPP1	NEO1	0.435094151035465	1.04774940772612e-18	postive
NRP1	NEO1	0.475401592090129	1.73999569458027e-22	postive
JAG2	NEO1	0.544351440003747	3.08847368416883e-30	postive
CXCL6	NEO1	0.413482154344552	7.05943941558824e-17	postive
APP	AHNAK	0.44327989527626	1.96219331346236e-19	postive
ITGAV	TLR1	0.492020901764174	3.3907036835432e-24	postive
ITGAV	F2RL1	0.41552932672216	4.79904452459209e-17	postive
POSTN	MSR1	0.515393744819391	9.14496982946026e-27	postive
FSTL1	MSR1	0.521691579845169	1.71537181885415e-27	postive
FGFR1	MSR1	0.453931740727377	2.07079907459651e-20	postive
COL5A2	MSR1	0.595240909733293	3.19043784943463e-37	postive
COL3A1	MSR1	0.532109476254547	9.9590197792442e-29	postive
S100A4	MSR1	0.499249446893181	5.71164470435401e-25	postive
LUM	MSR1	0.426916015744128	5.34163627608257e-18	postive
ITGAV	LMBR1	0.422247414252734	1.32734603996318e-17	postive
APP	LMBR1	0.405519877549986	3.08941902375606e-16	postive
NRP1	LMBR1	0.455985127656117	1.33015878937922e-20	postive
TNFRSF21	SRC	0.502625898554975	2.44958557532658e-25	postive
ITGAV	SRC	0.427325979622017	4.92795916705037e-18	postive
NRP1	SRC	0.434876861629898	1.09471776546882e-18	postive
PTK2	SRC	0.415045309420988	5.25881681560002e-17	postive
APOH	SRC	-0.405579706477479	3.05578716513005e-16	negative
VEGFA	SP1	0.543142437170035	4.38007625567548e-30	postive
TNFRSF21	SP1	0.450830321755925	4.01822934784396e-20	postive
ITGAV	SP1	0.511105136034551	2.80240647751635e-26	postive
APP	SP1	0.530414578619331	1.59313244968598e-28	postive
JAG1	SP1	0.458787847692963	7.23456761347148e-21	postive
NRP1	SP1	0.425130428181323	7.57866135323917e-18	postive
APOH	SOD1	0.41928575691175	2.34744001667201e-17	postive
STC1	DLL4	0.622161809346791	1.89259801319291e-41	postive
COL5A2	DES	0.540937709693529	8.25301473404953e-30	postive
COL3A1	DES	0.497298918286337	9.27477155046441e-25	postive
VEGFA	DCK	0.488756706753502	7.47500341761543e-24	postive
ITGAV	DCK	0.484254410423312	2.19356949421403e-23	postive
NRP1	DCK	0.437479762174233	6.46045321522762e-19	postive
ITGAV	TNFRSF10A	0.423085217600893	1.12848309120975e-17	postive
TNFRSF21	TNFRSF10B	0.427827734688867	4.46433562991242e-18	postive
ITGAV	TNFRSF10B	0.42492308214461	7.89178412583256e-18	postive
JAG1	EED	0.464541229312314	2.03596744376578e-21	postive
FSTL1	CCL4	0.437113300351933	6.96031327207542e-19	postive
COL5A2	CCL4	0.444972369685862	1.37991308532299e-19	postive
S100A4	CCL4	0.404285712417311	3.87012085619063e-16	postive
FGFR1	LIMS1	0.545839521289269	2.005089196435e-30	postive
TNFRSF21	LIMS1	0.426846805423951	5.41476418032669e-18	postive
COL5A2	LIMS1	0.51661542124197	6.62784033568688e-27	postive
ITGAV	LIMS1	0.492598946744823	2.94514940276043e-24	postive
NRP1	LIMS1	0.53246296450412	9.0264644247189e-29	postive
PTK2	LIMS1	0.426185879291731	6.16457918286281e-18	postive
VTN	LIMS1	-0.455209982373768	1.57262044231583e-20	negative
SERPINA5	TMPRSS6	0.551732557713912	3.54724126929381e-31	postive
VTN	TMPRSS6	0.524404399670323	8.25226069528902e-28	postive
ITGAV	BECN1	0.510656819102125	3.14757316536396e-26	postive
TNFRSF21	KNG1	-0.403284023290826	4.64347209040456e-16	negative
VTN	KNG1	0.454601527353822	1.79298409561616e-20	postive
APOH	KNG1	0.459104370883078	6.75132404024301e-21	postive
S100A4	CSK	0.410248763340431	1.29175960575217e-16	postive
TNFRSF21	JAK1	0.43060070753645	2.57820923849633e-18	postive
ITGAV	JAK1	0.619791286129293	4.63210234679651e-41	postive
NRP1	JAK1	0.469883154778548	6.13906580683473e-22	postive
TNFRSF21	CLDN4	0.500911703937903	3.76934184485364e-25	postive
ITGAV	CLDN4	0.406385594085264	2.63631911722056e-16	postive
APP	CLDN4	0.413605037367666	6.89828779169855e-17	postive
JAG2	CLDN4	0.404556352861402	3.6838524240516e-16	postive
TNFRSF21	CCL28	0.421372509295594	1.57175655115722e-17	postive
ITGAV	CCL28	0.437823998791221	6.02315939469845e-19	postive
APP	CCL28	0.406188545649689	2.733337900202e-16	postive
NRP1	CCL28	0.460317907645964	5.17594396936064e-21	postive
COL5A2	ILK	0.42666216199564	5.61470889894329e-18	postive
ITGAV	ILK	0.406373985816018	2.64193964129805e-16	postive
APP	ILK	0.444974660242035	1.37925394847499e-19	postive
COL3A1	ILK	0.403639094075786	4.35339546133201e-16	postive
NRP1	ILK	0.469732662883248	6.35178687149043e-22	postive
VCAN	IL18	0.463756255489029	2.42389410428362e-21	postive
FGFR1	IL18	0.44564656684048	1.19869799258562e-19	postive
TNFRSF21	IL18	0.475594735237024	1.66419288112866e-22	postive
SPP1	IL18	0.470293621131503	5.59391031759663e-22	postive
LUM	IL7R	0.672849758231488	1.23892247978195e-50	postive
S100A4	SYTL1	0.427279526887221	4.97320245556673e-18	postive
POSTN	APOBEC3C	0.402105259737041	5.74918493094216e-16	postive
FSTL1	APOBEC3C	0.572474335042419	6.02255960230801e-34	postive
FGFR1	APOBEC3C	0.631377919266974	5.41545632169988e-43	postive
TNFRSF21	APOBEC3C	0.441967948446543	2.57436742850832e-19	postive
CCND2	APOBEC3C	0.452986669301927	2.53616901510287e-20	postive
COL5A2	APOBEC3C	0.546697385429523	1.56153570520563e-30	postive
ITGAV	APOBEC3C	0.431693323194286	2.07378540088857e-18	postive
COL3A1	APOBEC3C	0.536292657944707	3.08801190279932e-29	postive
S100A4	APOBEC3C	0.488276787898873	8.39031852508965e-24	postive
MSX1	APOBEC3C	0.438390279776212	5.36631705291837e-19	postive
LUM	APOBEC3C	0.453561765486372	2.24200440183805e-20	postive
VEGFA	DDX17	0.42099768413523	1.68953142283311e-17	postive
JAG1	DDX17	0.413735095382429	6.73166252774601e-17	postive
APOH	CD14	0.406567173860789	2.54991407493721e-16	postive
ITGAV	PROC	-0.44380292772578	1.76029185897615e-19	negative
APOH	PROC	0.476403540325593	1.38058539304824e-22	postive
VEGFA	MAP2K1	0.454078416875738	2.00654750918685e-20	postive
TNFRSF21	MAP2K1	0.446757001528595	9.49968489144072e-20	postive
ITGAV	MAP2K1	0.517163398842096	5.73425514484661e-27	postive
APP	MAP2K1	0.576854066123541	1.47707991288562e-34	postive
NRP1	MAP2K1	0.40814391882274	1.90757976162686e-16	postive
LUM	TRIM22	0.464034633530641	2.27863655163063e-21	postive
ITGAV	ABCC4	0.439691784066379	4.11209189616886e-19	postive
APP	ABCC4	0.526291668319286	4.94084787244566e-28	postive
JAG1	ABCC4	0.532102321309599	9.97884653479978e-29	postive
SPP1	ABCC4	0.427519115163479	4.74415146920088e-18	postive
FGFR1	PLSCR1	0.412548377752639	8.41093725239661e-17	postive
TNFRSF21	PLSCR1	0.600726159390864	4.7316931276941e-38	postive
ITGAV	PLSCR1	0.619289067229972	5.59379380653561e-41	postive
APP	PLSCR1	0.695734763881604	2.08071202326203e-55	postive
JAG1	PLSCR1	0.447389415485848	8.31805718817679e-20	postive
SPP1	PLSCR1	0.496215868647737	1.2123458215817e-24	postive
NRP1	PLSCR1	0.507609285232188	6.90102972638105e-26	postive
JAG2	PLSCR1	0.426536265447484	5.7551819147507e-18	postive
CXCL6	PLSCR1	0.47270348999649	3.23222160730788e-22	postive
ITGAV	TANK	0.433621234588895	1.40956801186588e-18	postive
ITGAV	TBK1	0.453007376352008	2.52494611945337e-20	postive
VCAN	PDGFRB	0.413345305178429	7.24326036673075e-17	postive
POSTN	PDGFRB	0.533662056925189	6.4610127276043e-29	postive
FSTL1	PDGFRB	0.519766518958781	2.87168612327812e-27	postive
THBD	PDGFRB	0.575757357267164	2.10429870430772e-34	postive
FGFR1	PDGFRB	0.444632293467681	1.48129373134919e-19	postive
COL5A2	PDGFRB	0.555145615254237	1.28039203143269e-31	postive
JAG1	PDGFRB	0.456974688362242	1.07348918353284e-20	postive
COL3A1	PDGFRB	0.547910303414899	1.09520537032862e-30	postive
NRP1	PDGFRB	0.435860857783728	8.97322207367525e-19	postive
SLCO2A1	PDGFRB	0.405066938305536	3.35609428563128e-16	postive
JAG2	PDGFRB	0.463309803045583	2.67611722415299e-21	postive
LUM	PDGFRB	0.604933164876676	1.06757798272453e-38	postive
VCAN	PCSK1	0.510967014714152	2.90456114738152e-26	postive
LPL	ARG2	0.552571430179172	2.7643395517336e-31	postive
KCNJ8	AQP9	0.456482224343926	1.19445704119435e-20	postive
TNFRSF21	APOH	-0.41440917576023	5.92940317175143e-17	negative
ITGAV	APOH	-0.417742103410618	3.15272705141435e-17	negative
APOH	APOH	1	0	postive
MSX1	BIRC5	0.515967449646972	7.86315958027341e-27	postive
SERPINA5	VTN	0.463848818025979	2.37461037674881e-21	postive
VTN	VTN	1	0	postive
VCAN	VIM	0.422082414496187	1.37038741223911e-17	postive
POSTN	VIM	0.528258858945195	2.88473119107837e-28	postive
FSTL1	VIM	0.548450905338945	9.34608259254323e-31	postive
THBD	VIM	0.403237964425247	4.68246331776626e-16	postive
FGFR1	VIM	0.615641810789586	2.17908257180448e-40	postive
COL5A2	VIM	0.590205474420038	1.7817029114544e-36	postive
COL3A1	VIM	0.644524302307687	2.75205785608584e-45	postive
S100A4	VIM	0.439269903451976	4.4832530246408e-19	postive
LUM	VIM	0.475938148423177	1.53736973307047e-22	postive
TNFRSF21	AGER	0.429355649538702	3.30101853992138e-18	postive
APP	AGER	0.402082306593911	5.77309807540442e-16	postive
TNFRSF21	UNC93B1	0.517490623901633	5.25853555426455e-27	postive
S100A4	UNC93B1	0.472438199557923	3.43413542491394e-22	postive
FGFR1	ACTG1	0.447334141508065	8.41528176014739e-20	postive
TNFRSF21	ACTG1	0.464262103326679	2.16633856817549e-21	postive
ITGAV	ACTG1	0.419781923492679	2.13443304515995e-17	postive
JAG1	ACTG1	0.445267534733805	1.29747913045374e-19	postive
LPL	CCL14	0.402130979960923	5.72250445586923e-16	postive
CCND2	CCL14	0.506688790801893	8.73414857688458e-26	postive
LUM	CCL19	0.555087457519049	1.30294662427159e-31	postive
LUM	CCR7	0.547494849269036	1.23689922739691e-30	postive
TNFRSF21	CCL2	0.453872704598545	2.09722791182268e-20	postive
APP	CCL2	0.564958838080693	6.39889874517017e-33	postive
SPP1	CCL2	0.522374368738252	1.42772292690634e-27	postive
CXCL6	CCL2	0.474842949722741	1.97893136831474e-22	postive
LUM	CCL21	0.534681100325849	4.85771042110153e-29	postive
S100A4	CCL3	0.438689832890816	5.04790147247467e-19	postive
FSTL1	CCR5	0.464220040166899	2.18668524065292e-21	postive
FGFR1	CCR5	0.413550578736653	6.96925529675874e-17	postive
COL5A2	CCR5	0.496787304456761	1.05269844754865e-24	postive
COL3A1	CCR5	0.456708688980277	1.13724707805429e-20	postive
S100A4	CCR5	0.463289857360321	2.68796956469077e-21	postive
LUM	CCR5	0.543283561072343	4.20534246061674e-30	postive
S100A4	CCR1	0.4339108798682	1.32984744602221e-18	postive
POSTN	CXCR4	0.438042679070947	5.76062838991122e-19	postive
FSTL1	CXCR4	0.445190317872802	1.31856396773318e-19	postive
THBD	CXCR4	0.445662346214148	1.19475027857523e-19	postive
COL5A2	CXCR4	0.40478748855807	3.53176207167331e-16	postive
COL3A1	CXCR4	0.456910813535495	1.08847055719993e-20	postive
LUM	CXCR4	0.655244324395912	3.04733639121465e-47	postive
TNFRSF21	CDH1	0.461159771161773	4.30192560213482e-21	postive
ITGAV	CDH1	0.477926170789784	9.69895496023066e-23	postive
APP	CDH1	0.619134116594223	5.92862604825548e-41	postive
JAG1	CDH1	0.447100232310021	8.83925028888478e-20	postive
JAG2	CDH1	0.481174204592468	4.5399804233017e-23	postive
VEGFA	LTBP1	0.41373439501075	6.7325491416532e-17	postive
LPL	PPARG	0.436369583397954	8.09455847595267e-19	postive
CCND2	PPARG	0.603087195256762	2.05734768665697e-38	postive
S100A4	FGR	0.420671726799029	1.7989708965345e-17	postive
FSTL1	JAK2	0.518965634527923	3.55480953748479e-27	postive
FGFR1	JAK2	0.476890135704397	1.23351218915943e-22	postive
COL5A2	JAK2	0.498215177537289	7.38872627911325e-25	postive
COL3A1	JAK2	0.449615664959844	5.19983011635741e-20	postive
MSX1	JAK2	0.510255962086637	3.49154115207155e-26	postive
LUM	JAK2	0.461087483100723	4.37088130688148e-21	postive
PTK2	PTK2	1	0	postive
POSTN	CD86	0.417094763580887	3.56620585011043e-17	postive
FSTL1	CD86	0.512910451862523	1.75242377318169e-26	postive
FGFR1	CD86	0.442472780470603	2.31927617055238e-19	postive
COL5A2	CD86	0.554903277830485	1.37699860062794e-31	postive
COL3A1	CD86	0.46702802471527	1.16821747416887e-21	postive
S100A4	CD86	0.527617260749476	3.43948254988595e-28	postive
LUM	CD86	0.459368426368845	6.37262255672798e-21	postive
POSTN	HCK	0.413439617457034	7.11608024838413e-17	postive
FSTL1	HCK	0.450499196544427	4.31120658887062e-20	postive
FGFR1	HCK	0.415391663305845	4.92563457991935e-17	postive
COL5A2	HCK	0.531218172807692	1.27543116075904e-28	postive
COL3A1	HCK	0.490203184970683	5.27142561809419e-24	postive
S100A4	HCK	0.505616371130272	1.14821109642262e-25	postive
LUM	HCK	0.421296094403454	1.59509312240737e-17	postive
COL5A2	VDR	0.454778188209646	1.72604614250363e-20	postive
OLR1	OLR1	1	0	postive
LUM	CD79A	0.43261151311479	1.72599259745944e-18	postive
LUM	CD79B	0.453982877839337	2.04817166828462e-20	postive
ITGAV	LYN	0.447464207354654	8.18825968671552e-20	postive
APOH	LYN	-0.410279112332226	1.28449335433448e-16	negative
POSTN	SYK	0.454492969814583	1.83537849925148e-20	postive
TNFRSF21	SYK	0.473512842514621	2.68579659307092e-22	postive
COL5A2	SYK	0.401128618498704	6.8578034177849e-16	postive
COL3A1	SYK	0.448930214167934	6.01131358534105e-20	postive
S100A4	SYK	0.494893850288855	1.67901788413453e-24	postive
LUM	SYK	0.52756597444289	3.48812595263144e-28	postive
S100A4	BTK	0.435626529636557	9.40888491482613e-19	postive
LUM	BTK	0.519427849641804	3.14310005085444e-27	postive
APP	VAV3	0.496176134419447	1.22429545488607e-24	postive
JAG1	VAV3	0.577247441372908	1.30056284140874e-34	postive
SPP1	VAV3	0.490160265674911	5.32646595223734e-24	postive
COL5A2	VAV1	0.475174221871985	1.83360179880753e-22	postive
COL3A1	VAV1	0.437959616098237	5.85899425815754e-19	postive
S100A4	VAV1	0.479238688727958	7.14380288626237e-23	postive
LUM	VAV1	0.472682547417927	3.24772632392815e-22	postive
VAV2	VAV2	1	0	postive
TNFRSF21	RAC1	0.41084846512247	1.1553836868164e-16	postive
S100A4	RAC1	0.528812480373076	2.47776972964796e-28	postive
APOH	RAC1	-0.411205552712747	1.08100458742032e-16	negative
S100A4	RAC2	0.429155738519801	3.4343136645921e-18	postive
LUM	RAC2	0.482370174989726	3.4259102570279e-23	postive
FGFR1	PPP3CA	0.496015274032502	1.27387150668673e-24	postive
TNFRSF21	PPP3CA	0.529232861938909	2.20714146454021e-28	postive
ITGAV	PPP3CA	0.548753549754345	8.55109688845044e-31	postive
NRP1	PPP3CA	0.515852590686249	8.10471185310321e-27	postive
ITGAV	NFAT5	0.439004826768738	4.73312175913786e-19	postive
NRP1	NFAT5	0.441272742119538	2.97135609454628e-19	postive
FGFR1	NFATC1	0.412870037121681	7.91891792424516e-17	postive
TNFRSF21	NFATC1	0.539524250523935	1.23576376145215e-29	postive
ITGAV	NFATC1	0.442989309901165	2.08404018750601e-19	postive
APP	NFATC1	0.411116843336655	1.09903092650919e-16	postive
JAG1	NFATC1	0.494940371940565	1.65992663776122e-24	postive
COL3A1	NFATC1	0.401341826834272	6.59916214873481e-16	postive
NRP1	NFATC1	0.405666357747851	3.0077138874912e-16	postive
JAG2	NFATC1	0.560625850326721	2.43220065790573e-32	postive
LUM	NFATC1	0.443122901375292	2.02712548776145e-19	postive
LPL	NFATC4	0.405352805250239	3.18527184731892e-16	postive
CCND2	NFATC4	0.601434538397986	3.68815647957632e-38	postive
S100A4	HRAS	0.437926220619598	5.89900634108508e-19	postive
ITGAV	NRAS	0.474363661919063	2.20949784291319e-22	postive
PTK2	NRAS	0.410877185658259	1.149220035825e-16	postive
THBD	FOS	0.405340307284825	3.1925584134469e-16	postive
POSTN	CARD11	0.413753223965115	6.70875306863567e-17	postive
FGFR1	CARD11	0.441453147693193	2.86289710603823e-19	postive
TNFRSF21	CARD11	0.53949980384649	1.24440140419481e-29	postive
ITGAV	CARD11	0.471005504166973	4.75929185093091e-22	postive
JAG2	CARD11	0.405157519530614	3.30101571062087e-16	postive
LUM	CARD11	0.483012442448732	2.94381812295172e-23	postive
VEGFA	BCL10	0.484243737009049	2.19913342522518e-23	postive
TNFRSF21	BCL10	0.420965812540133	1.69993693561743e-17	postive
ITGAV	BCL10	0.538335767849091	1.732658158141e-29	postive
JAG1	BCL10	0.426265363648588	6.06926845472989e-18	postive
FGFR1	MALT1	0.421044397847088	1.67439323055206e-17	postive
TNFRSF21	MALT1	0.406971782959293	2.36725621983438e-16	postive
JAG1	MALT1	0.475841541447501	1.57205082919383e-22	postive
NRP1	MALT1	0.458931621666835	7.01098205811163e-21	postive
TNFRSF21	IKBKB	0.497313706866183	9.2408518118842e-25	postive
ITGAV	IKBKB	0.439434675777301	4.33452343600864e-19	postive
JAG1	IKBKB	0.407856356681511	2.01149890884755e-16	postive
TNFRSF21	NFKBIE	0.415343630561203	4.97057102379337e-17	postive
ITGAV	NFKBIE	0.441104778006791	3.07596451989469e-19	postive
POSTN	PIK3R5	0.453826303816816	2.11823311522347e-20	postive
FSTL1	PIK3R5	0.422640592529704	1.23006578173545e-17	postive
THBD	PIK3R5	0.412120267794343	9.11261119522101e-17	postive
COL5A2	PIK3R5	0.439886413616065	3.95121760683685e-19	postive
COL3A1	PIK3R5	0.455137658751918	1.59734790461169e-20	postive
S100A4	PIK3R5	0.44807596369412	7.19880294154107e-20	postive
LUM	PIK3R5	0.555362685427216	1.19956629550388e-31	postive
FSTL1	PIK3R3	0.619738609198617	4.72474567637275e-41	postive
LPL	PIK3R3	0.531665940230747	1.12647516592876e-28	postive
CCND2	PIK3R3	0.69863424320668	4.79689364479813e-56	postive
COL3A1	PIK3R3	0.400239412081723	8.04801981663086e-16	postive
SLCO2A1	PIK3R3	0.430793439133757	2.48121357177004e-18	postive
ITGAV	PIK3CA	0.487965402736997	9.04244717540031e-24	postive
APP	PIK3CA	0.402698609292665	5.16366836695069e-16	postive
NRP1	PIK3CA	0.459891374194731	5.68332638535446e-21	postive
TNFRSF21	PIK3CB	0.404226332475479	3.91220933819419e-16	postive
ITGAV	PIK3CB	0.5066905000812	8.73033459010411e-26	postive
APP	PIK3CB	0.544924742283177	2.61562527165724e-30	postive
FSTL1	PIK3CD	0.463477244035364	2.57862781947634e-21	postive
FGFR1	PIK3CD	0.457652811763174	9.26443870272462e-21	postive
COL5A2	PIK3CD	0.543562582875949	3.87989803176795e-30	postive
COL3A1	PIK3CD	0.505323973350189	1.23691642303147e-25	postive
S100A4	PIK3CD	0.475511228349758	1.6965587806692e-22	postive
LUM	PIK3CD	0.48443848151793	2.09977065226674e-23	postive
FGFR1	AKT3	0.411376374846157	1.04710653033967e-16	postive
TNFRSF21	AKT3	0.572179018937308	6.61620380681458e-34	postive
COL5A2	AKT3	0.404194279579317	3.93511479273208e-16	postive
ITGAV	AKT3	0.48301842209985	2.93966000562774e-23	postive
APP	AKT3	0.452625224700614	2.74016687405176e-20	postive
JAG1	AKT3	0.575297912545399	2.43964498652153e-34	postive
COL3A1	AKT3	0.461905739622052	3.65006039052911e-21	postive
NRP1	AKT3	0.525547830579914	6.05020452866848e-28	postive
JAG2	AKT3	0.478385211612152	8.71657857439836e-23	postive
TNFRSF21	GSK3B	0.446086713357383	1.09325155974112e-19	postive
ITGAV	GSK3B	0.442936905045524	2.1067934049844e-19	postive
APP	GSK3B	0.464328717985436	2.13449689489803e-21	postive
NRP1	GSK3B	0.417408549976653	3.35952570772644e-17	postive
COL5A2	INPP5D	0.410954096139291	1.13287301683005e-16	postive
LUM	INPP5D	0.571727615204041	7.63723697112267e-34	postive
COL5A2	CD72	0.413579199817857	6.9318689325377e-17	postive
S100A4	CD72	0.451255983646377	3.67024880834542e-20	postive
S100A4	PTPN6	0.455683593462792	1.41975704951463e-20	postive
LUM	RASGRP3	0.466953702100156	1.18785229911021e-21	postive
THBD	IGHA2	0.421707399550854	1.47337924334278e-17	postive
LUM	IGHA2	0.402355416947331	5.49478614179032e-16	postive
LUM	IGHD	0.480245496818712	5.64515458874917e-23	postive
LUM	IGHM	0.478161662391486	9.1820770960609e-23	postive
TIMP1	IGLV1-36	0.421000263792215	1.68869195375453e-17	postive
LUM	IGLV2-11	0.47333127881789	2.79984702624491e-22	postive
VTN	C3	0.543307828962261	4.17599714333569e-30	postive
S100A4	CKLF	0.429932574701346	2.94421440805012e-18	postive
TNFRSF21	CX3CL1	0.514878461977506	1.04708704990616e-26	postive
APP	CX3CL1	0.510168748406572	3.57115605322835e-26	postive
NRP1	CX3CL1	0.472452660520839	3.42281565266049e-22	postive
TNFRSF21	EDN1	0.502537314274131	2.50490378717976e-25	postive
S100A4	EDN1	0.551042518605824	4.35257676457008e-31	postive
THBD	SEMA3G	0.412470510763704	8.53448729212309e-17	postive
FSTL1	SEMA4A	0.420208548565484	1.96655493486446e-17	postive
FGFR1	SEMA4A	0.430725215537049	2.51513089839426e-18	postive
TNFRSF21	SEMA4A	0.427591668417939	4.67685828623983e-18	postive
COL5A2	SEMA4A	0.494689048227107	1.76567175888969e-24	postive
COL3A1	SEMA4A	0.447135141939675	8.7746659396087e-20	postive
S100A4	SEMA4A	0.468459789623932	8.46700045439261e-22	postive
CXCL6	SEMA4A	0.436709900201546	7.55460280670887e-19	postive
VEGFA	SEMA4B	0.463135875149541	2.78122797242988e-21	postive
ITGAV	SEMA4B	0.483456072490653	2.65054496272429e-23	postive
APP	SEMA4B	0.427430859090366	4.82729325008745e-18	postive
FGFR1	SEMA4C	0.404614217021447	3.64518443188172e-16	postive
TNFRSF21	SEMA4C	0.483961195724073	2.35158683044264e-23	postive
COL5A2	SEMA4C	0.415237044189252	5.07172980958332e-17	postive
APP	SEMA4C	0.4581629971683	8.29069122384877e-21	postive
JAG1	SEMA4C	0.498039854751071	7.71764737095594e-25	postive
TNFRSF21	SEMA4D	0.461658062010459	3.85490308347906e-21	postive
COL3A1	SEMA4D	0.424817205667958	8.05654285831099e-18	postive
S100A4	SEMA4D	0.446134760603008	1.08230892529086e-19	postive
LUM	SEMA4D	0.55584491345621	1.0376217237815e-31	postive
SERPINA5	SEMA4G	0.468935824167558	7.60509867926346e-22	postive
APP	SEMA5A	0.481698541609572	4.01332213971288e-23	postive
JAG1	SEMA5B	0.464998938659797	1.83872076962961e-21	postive
VCAN	SEMA6A	0.419506284130871	2.25030475229856e-17	postive
TNFRSF21	SEMA6A	0.481803355081824	3.91551121438778e-23	postive
ITGAV	SEMA6A	0.576751877847303	1.52668738150113e-34	postive
JAG1	SEMA6A	0.461598198441213	3.90608858793254e-21	postive
JAG2	SEMA6A	0.481657110583994	4.05264611754939e-23	postive
FSTL1	SEMA6B	0.454810738561417	1.71398392496108e-20	postive
FGFR1	SEMA6B	0.463072693978722	2.8204090591046e-21	postive
COL5A2	SEMA6B	0.448965425102364	5.966746906517e-20	postive
MSX1	SEMA6B	0.527207516423258	3.84761445070045e-28	postive
FSTL1	TNC	0.478218617847214	9.06120230266656e-23	postive
FGFR1	TNC	0.566151953482911	4.41491975593396e-33	postive
COL5A2	TNC	0.637267722843923	5.24409699425009e-44	postive
COL3A1	TNC	0.465984922093001	1.4755586272931e-21	postive
MSX1	TNC	0.620066913959577	4.17591049770354e-41	postive
POSTN	C5AR1	0.442289737502379	2.4087554373023e-19	postive
THBD	C5AR1	0.411340336295118	1.05417003143437e-16	postive
POSTN	CMKLR1	0.40817830554741	1.895511564342e-16	postive
FSTL1	CMKLR1	0.437333298253032	6.65584719762589e-19	postive
COL5A2	CMKLR1	0.507079108504872	7.90455355382489e-26	postive
COL3A1	CMKLR1	0.497728691538721	8.33736998821983e-25	postive
S100A4	CMKLR1	0.519706783628915	2.91781735549916e-27	postive
LUM	CMKLR1	0.445303221240264	1.2878470329988e-19	postive
LUM	CXCR3	0.43852535405716	5.22036304932782e-19	postive
VCAN	EDNRA	0.476488389457369	1.35375040588609e-22	postive
POSTN	EDNRA	0.624846883926844	6.80322117480712e-42	postive
FSTL1	EDNRA	0.407714915422234	2.0646324450615e-16	postive
THBD	EDNRA	0.452640316188393	2.73133488519199e-20	postive
TNFRSF21	EDNRA	0.512053060149951	2.1909090799988e-26	postive
COL5A2	EDNRA	0.408490531499427	1.7893092606021e-16	postive
ITGAV	EDNRA	0.434236513259216	1.24550965957304e-18	postive
APP	EDNRA	0.510052557543848	3.68001376383217e-26	postive
JAG1	EDNRA	0.612320526100767	7.40256818833361e-40	postive
COL3A1	EDNRA	0.554574535988223	1.51965929847191e-31	postive
NRP1	EDNRA	0.517704477393784	4.96891836372548e-27	postive
SLCO2A1	EDNRA	0.41772023155273	3.16589537145815e-17	postive
JAG2	EDNRA	0.607780716275334	3.84804732003757e-39	postive
LUM	EDNRA	0.565957074892234	4.69131318244121e-33	postive
THBD	EDNRB	0.540520018823566	9.30054729865706e-30	postive
SLCO2A1	EDNRB	0.458685412961541	7.3981353992179e-21	postive
LUM	EDNRB	0.505122569657068	1.30191706579202e-25	postive
FSTL1	FPR1	0.492778730103154	2.81873760094631e-24	postive
FGFR1	FPR1	0.446908491223185	9.20241097655792e-20	postive
COL5A2	FPR1	0.565742812040317	5.01497762640798e-33	postive
COL3A1	FPR1	0.543064398590808	4.47976180883164e-30	postive
S100A4	FPR1	0.411188260318135	1.08449558273308e-16	postive
POSTN	PLAUR	0.419764150082808	2.14172433426122e-17	postive
FSTL1	PLAUR	0.508905415118065	4.94686745667895e-26	postive
FGFR1	PLAUR	0.545821694632485	2.01551828811848e-30	postive
COL5A2	PLAUR	0.689638115027788	4.30160960531722e-54	postive
COL3A1	PLAUR	0.5892808830312	2.43542922522316e-36	postive
S100A4	PLAUR	0.429124628194309	3.45552759562371e-18	postive
POSTN	PLXNA1	0.504233674860649	1.63145990181554e-25	postive
FSTL1	PLXNA1	0.519033136568741	3.49151887775094e-27	postive
FGFR1	PLXNA1	0.56909240070679	1.75743572526226e-33	postive
TNFRSF21	PLXNA1	0.67031319922164	3.94447508460192e-50	postive
CCND2	PLXNA1	0.442548679740668	2.28314008751954e-19	postive
COL5A2	PLXNA1	0.527823719795778	3.25035024315277e-28	postive
ITGAV	PLXNA1	0.565738581639242	5.02158548725327e-33	postive
APP	PLXNA1	0.479006791455644	7.54108063958153e-23	postive
JAG1	PLXNA1	0.510035070083969	3.69667869915374e-26	postive
COL3A1	PLXNA1	0.430991427810158	2.38530974882802e-18	postive
NRP1	PLXNA1	0.529665167337855	1.95930189618511e-28	postive
PDGFA	PLXNA1	0.434584923305113	1.16109591137856e-18	postive
APOH	PLXNA1	-0.553674160177766	1.98957902279708e-31	negative
JAG2	PLXNA1	0.557456679759129	6.37933468044384e-32	postive
TNFRSF21	PLXNA3	0.532681626458134	8.49336249162969e-29	postive
ITGAV	PLXNA3	0.418025775900439	2.9867354798816e-17	postive
APP	PLXNA3	0.441251321541276	2.98449957092835e-19	postive
JAG1	PLXNA3	0.439066357760121	4.67392714779402e-19	postive
APOH	PLXNA3	-0.43033585096155	2.71761018932146e-18	negative
JAG2	PLXNA3	0.517067260589955	5.88192775681124e-27	postive
VAV2	PLXNB1	0.459192720040883	6.62221174249748e-21	postive
TNFRSF21	PLXNB2	0.485650013273479	1.57385337256765e-23	postive
ITGAV	PLXNB2	0.534008203856371	5.86505604381167e-29	postive
APP	PLXNB2	0.553667627828937	1.9934661010703e-31	postive
JAG1	PLXNB2	0.433053999083699	1.57954468342663e-18	postive
NRP1	PLXNB2	0.419274013991731	2.35272636142211e-17	postive
JAG2	PLXNB2	0.483558816271609	2.58684520461777e-23	postive
POSTN	PLXND1	0.436927507084976	7.22808103529886e-19	postive
FSTL1	PLXND1	0.654256678920574	4.64981844211118e-47	postive
FGFR1	PLXND1	0.619359655976053	5.44753557434691e-41	postive
CCND2	PLXND1	0.520638584940455	2.27478549726271e-27	postive
COL5A2	PLXND1	0.633799857936419	2.08612948994557e-43	postive
COL3A1	PLXND1	0.474597890852763	2.09368972712108e-22	postive
NRP1	PLXND1	0.403925343552589	4.13255787291834e-16	postive
PDGFA	PLXND1	0.467626863153695	1.02125578900412e-21	postive
MSX1	PLXND1	0.596659179695747	1.95466688245395e-37	postive
LUM	PLXND1	0.413759016114064	6.70144956757281e-17	postive
POSTN	PTAFR	0.534319838907588	5.37517489423703e-29	postive
FGFR1	PTAFR	0.470201840815918	5.71150704404381e-22	postive
TNFRSF21	PTAFR	0.518597399699698	3.92054590441119e-27	postive
COL5A2	PTAFR	0.409788612633291	1.40700477632844e-16	postive
ITGAV	PTAFR	0.613246819250717	5.27098809732415e-40	postive
COL3A1	PTAFR	0.442393289790463	2.35772552485699e-19	postive
S100A4	PTAFR	0.402078007993921	5.77758730106214e-16	postive
JAG2	PTAFR	0.417567087547577	3.25962428028087e-17	postive
CXCL6	PTAFR	0.46897826723116	7.53258894476505e-22	postive
STC1	ADM	0.414075657983507	6.3138491129772e-17	postive
NRP1	BMP1	0.42633271588547	5.98964050925067e-18	postive
TNFRSF21	BMP6	0.487943178380294	9.09085759338619e-24	postive
JAG1	BMP6	0.411736423543212	9.79040880327382e-17	postive
JAG2	BMP8B	0.415831831688663	4.53199395771425e-17	postive
TNFRSF21	CLCF1	0.654147745412303	4.87118842167206e-47	postive
ITGAV	CLCF1	0.615784519329772	2.06686102908668e-40	postive
APP	CLCF1	0.583242665895025	1.82987021013707e-35	postive
JAG1	CLCF1	0.489682852301281	5.978266150894e-24	postive
SPP1	CLCF1	0.531870340214074	1.06432454675243e-28	postive
NRP1	CLCF1	0.431490237934581	2.15955675342975e-18	postive
JAG2	CLCF1	0.506814781612051	8.45738096159108e-26	postive
CXCL6	CLCF1	0.496670434987196	1.08356504162175e-24	postive
FSTL1	CLEC11A	0.451481096457861	3.49839233103396e-20	postive
FGFR1	CLEC11A	0.537306619061931	2.31922392706846e-29	postive
COL5A2	CLEC11A	0.515770866390116	8.28102783063277e-27	postive
PDGFA	CLEC11A	0.443029457895644	2.066772429022e-19	postive
MSX1	CLEC11A	0.871793060508708	2.43836927309077e-117	postive
FSTL1	CMTM3	0.5443038565844	3.13132081513182e-30	postive
FGFR1	CMTM3	0.453759103310096	2.1490218972677e-20	postive
TNFRSF21	CMTM3	0.418858665926171	2.5474190348484e-17	postive
CCND2	CMTM3	0.577422655078863	1.22881987382142e-34	postive
COL5A2	CMTM3	0.518898090825397	3.61927305300987e-27	postive
S100A4	CMTM3	0.455697208452244	1.41558629861796e-20	postive
APOH	CMTM3	-0.408208853769285	1.88485340706663e-16	negative
TNFRSF21	CMTM4	0.700776741714284	1.60374701658027e-56	postive
ITGAV	CMTM4	0.591197187789487	1.27278331579257e-36	postive
APP	CMTM4	0.597165421914893	1.64008671653191e-37	postive
JAG1	CMTM4	0.467438692608611	1.06535487856688e-21	postive
NRP1	CMTM4	0.53911374402173	1.38898916927356e-29	postive
JAG2	CMTM4	0.638337673258283	3.41269918026914e-44	postive
FGFR1	CMTM7	0.40211245802266	5.74170562379072e-16	postive
TNFRSF21	CMTM7	0.441583147584054	2.78716617851589e-19	postive
COL5A2	CMTM7	0.481399216256032	4.30610964616123e-23	postive
S100A4	CMTM7	0.670917782163032	2.99617086408083e-50	postive
APOH	CMTM7	-0.462224468313855	3.40216648797143e-21	negative
FSTL1	CSF1	0.465614342385979	1.60290782187992e-21	postive
FGFR1	CSF1	0.430217493812068	2.782275942039e-18	postive
COL5A2	CSF1	0.430309732664205	2.73175190615591e-18	postive
COL3A1	CSF1	0.401077508343883	6.9212678722284e-16	postive
S100A4	CSF1	0.452939610001331	2.56185738857203e-20	postive
TNFRSF21	CTF1	0.447644470204114	7.88355961155458e-20	postive
CCND2	CTF1	0.461476237140984	4.01245013010346e-21	postive
JAG1	CTF1	0.503060840928568	2.19499194630716e-25	postive
OLR1	DKK1	0.405120923659058	3.32316044350794e-16	postive
COL5A2	EBI3	0.434684907198416	1.13792852247872e-18	postive
S100A4	EBI3	0.458772014926429	7.25961463082289e-21	postive
THBD	GDF2	0.420577314307375	1.83195061959439e-17	postive
ITGAV	GMFB	0.423575279388922	1.02605871789986e-17	postive
FSTL1	GMFG	0.410073795504089	1.3344448624629e-16	postive
S100A4	GMFG	0.589873156189703	1.99376305501541e-36	postive
FSTL1	HBEGF	0.545673990824562	2.10401729924923e-30	postive
CXCL6	HBEGF	0.49130299082843	4.03751919792608e-24	postive
SERPINA5	IGF2	0.477891502000804	9.77743285767714e-23	postive
LUM	IL16	0.57612095831304	1.87159958346581e-34	postive
TNFRSF21	IL23A	0.486131955033833	1.40287360996974e-23	postive
APP	IL23A	0.415522325432481	4.80540479444114e-17	postive
SPP1	IL23A	0.400700256708093	7.40787351339913e-16	postive
FSTL1	IL34	0.463346025523942	2.65472422095372e-21	postive
ITGAV	IL6ST	0.42680594206839	5.4584017255427e-18	postive
JAG1	INHBB	0.477022157708374	1.19634691706055e-22	postive
FGFR1	JAG1	0.456379914376419	1.22122342811582e-20	postive
TNFRSF21	JAG1	0.605566533396751	8.51561154010854e-39	postive
ITGAV	JAG1	0.491883508421802	3.50602480035151e-24	postive
APP	JAG1	0.54345788736896	3.99898574025251e-30	postive
JAG1	JAG1	1	0	postive
NRP1	JAG1	0.555823583230499	1.04430468635864e-31	postive
JAG2	JAG1	0.54500798268598	2.55320406222935e-30	postive
CXCL6	JAG1	0.409906042903725	1.37666910562097e-16	postive
POSTN	JAG2	0.477480328514524	1.0757304048241e-22	postive
TNFRSF21	JAG2	0.558786788896503	4.26148500831039e-32	postive
ITGAV	JAG2	0.474477867929912	2.15226393125366e-22	postive
APP	JAG2	0.464128575246547	2.2315804256064e-21	postive
JAG1	JAG2	0.54500798268598	2.55320406222935e-30	postive
NRP1	JAG2	0.433716025494826	1.38297412667308e-18	postive
JAG2	JAG2	1	0	postive
NRP1	KITLG	0.411673117815356	9.90685323319223e-17	postive
TNFRSF21	LIF	0.45415317382254	1.97455952396261e-20	postive
APP	LIF	0.555038387433062	1.32228209320323e-31	postive
SPP1	LIF	0.532973031509742	7.83098641688669e-29	postive
FGFR1	LTB	0.400007692907981	8.39009619186881e-16	postive
TNFRSF21	LTB	0.468851698577183	7.75085756235699e-22	postive
POSTN	LTBP2	0.478254586371473	8.98567702538553e-23	postive
FSTL1	LTBP2	0.45729590889593	1.00117370747694e-20	postive
THBD	LTBP2	0.546694883188522	1.56267652492812e-30	postive
FGFR1	LTBP2	0.42350961077303	1.03923416046556e-17	postive
TNFRSF21	LTBP2	0.417734432441442	3.15733934879948e-17	postive
COL5A2	LTBP2	0.405328259819073	3.19959781617146e-16	postive
APP	LTBP2	0.443403131660948	1.91266103346912e-19	postive
COL3A1	LTBP2	0.574253126644386	3.41182073279025e-34	postive
NRP1	LTBP2	0.43751937791509	6.40857962862503e-19	postive
SLCO2A1	LTBP2	0.41228149168945	8.84186310189492e-17	postive
JAG2	LTBP2	0.428981023412094	3.55513266989777e-18	postive
LUM	LTBP2	0.583123729407431	1.90321916449111e-35	postive
TNFRSF21	LTBP3	0.415154199168705	5.15175049147097e-17	postive
APP	LTBP3	0.421127561446954	1.64777216169401e-17	postive
THBD	LTBP4	0.630708684889426	7.0382760845828e-43	postive
COL3A1	LTBP4	0.510443467434643	3.32625850480188e-26	postive
SLCO2A1	LTBP4	0.474241233185388	2.27251907851465e-22	postive
JAG2	LTBP4	0.444610470849667	1.48804394879965e-19	postive
LUM	LTBP4	0.605320257701139	9.29863616964967e-39	postive
KCNJ8	NUDT6	0.473456581443883	2.72063876950137e-22	postive
THBD	OGN	0.571957052347075	7.10017168540896e-34	postive
SLCO2A1	OGN	0.41819713059898	2.89065920608603e-17	postive
LUM	OGN	0.504811105633723	1.40913386944378e-25	postive
FGFR1	PDGFA	0.412895480028074	7.88122895092269e-17	postive
PDGFA	PDGFA	1	0	postive
TNFRSF21	PDGFB	0.507876132705127	6.44462283904224e-26	postive
APP	PDGFB	0.465723808261744	1.56420326060429e-21	postive
JAG1	PDGFB	0.633380354376311	2.46243629244564e-43	postive
NRP1	PDGFB	0.477231999247386	1.13953438301076e-22	postive
JAG2	PDGFB	0.506755584442191	8.58632579492395e-26	postive
FGFR1	PDGFC	0.433407055603788	1.47152254778465e-18	postive
TNFRSF21	PDGFC	0.44319461145838	1.99720822523054e-19	postive
ITGAV	PDGFC	0.456331936174327	1.23397811844853e-20	postive
APP	PDGFC	0.440035509994821	3.83218348815508e-19	postive
JAG1	PDGFC	0.480722147088856	5.04833469393886e-23	postive
SPP1	PDGFC	0.446327998272492	1.0393777801133e-19	postive
NRP1	PDGFC	0.438825932348788	4.90944479141495e-19	postive
CXCL6	PDGFC	0.412132001806229	9.09263418704038e-17	postive
TNFRSF21	PDGFD	0.52382652189794	9.64953921663239e-28	postive
ITGAV	PDGFD	0.475721595151754	1.61618530898969e-22	postive
APP	PDGFD	0.657822110507485	1.00386433659951e-47	postive
NRP1	PDGFD	0.555860668879749	1.03271256997227e-31	postive
JAG2	PDGFD	0.47458573250684	2.09955104718959e-22	postive
FGFR1	PDGFRL	0.468029854891704	9.32774128035311e-22	postive
MSX1	PDGFRL	0.440151299388626	3.74218122429043e-19	postive
FSTL1	PGF	0.57527438811134	2.4581708005389e-34	postive
LPL	PGF	0.605635663995672	8.30779934556612e-39	postive
CCND2	PGF	0.860495422434406	5.31613507121165e-111	postive
FSTL1	PTN	0.472837794677343	3.13450974426395e-22	postive
FGFR1	PTN	0.554112661269341	1.74508648459833e-31	postive
COL5A2	PTN	0.523163433371399	1.15424255689192e-27	postive
PDGFA	PTN	0.420508034587359	1.85652831745257e-17	postive
MSX1	PTN	0.874651701244689	4.8690699374235e-119	postive
TNFRSF21	RABEP2	0.427169503494887	5.08199663623558e-18	postive
ITGAV	RABEP2	0.421890707138648	1.42212023891947e-17	postive
JAG2	RABEP2	0.508025436328658	6.20239606911515e-26	postive
TNFRSF21	SPP1	0.425329625654586	7.28935960955397e-18	postive
ITGAV	SPP1	0.439442811078772	4.32730733594178e-19	postive
APP	SPP1	0.475948732047437	1.53361644952495e-22	postive
SPP1	SPP1	1	0	postive
STC1	STC1	1	0	postive
TNFRSF21	TGFA	0.53389254979983	6.0578711447368e-29	postive
ITGAV	TGFA	0.494362878241304	1.91287038841923e-24	postive
APP	TGFA	0.675269159754689	4.06104126886186e-51	postive
JAG1	TGFA	0.476291724023634	1.41675148031383e-22	postive
SPP1	TGFA	0.429635197445152	3.12311666376684e-18	postive
JAG2	TGFA	0.59529699886468	3.12935982890913e-37	postive
TNFRSF21	TGFB2	0.566566129373387	3.87986872782315e-33	postive
JAG1	TGFB2	0.617352331264417	1.15416559875703e-40	postive
SPP1	TGFB2	0.410760658880374	1.17442962406026e-16	postive
NRP1	TGFB2	0.489123809754089	6.84201159908757e-24	postive
POSTN	TGFB3	0.497680253807514	8.43815871430389e-25	postive
FSTL1	TGFB3	0.533736881076119	6.32731873901347e-29	postive
FGFR1	TGFB3	0.614186752602913	3.73018057691338e-40	postive
COL5A2	TGFB3	0.62409133774537	9.08206736669421e-42	postive
COL3A1	TGFB3	0.488573806682499	7.81159473416095e-24	postive
PDGFA	TGFB3	0.576826255929501	1.49042024136568e-34	postive
MSX1	TGFB3	0.759158170080854	2.31228419300988e-71	postive
LUM	TGFB3	0.511891002621148	2.28520364276595e-26	postive
FSTL1	TNFRSF11B	0.417968291602269	3.01966362345659e-17	postive
TNFRSF21	TNFRSF11B	0.52351781525151	1.04892372177365e-27	postive
JAG1	TNFRSF11B	0.52016300908765	2.58323304421874e-27	postive
CXCL6	TNFRSF11B	0.617552704814178	1.07108829090114e-40	postive
FSTL1	TNFSF12	0.501672762344689	3.11383769996853e-25	postive
CCND2	TNFSF12	0.542495337108253	5.27770146457399e-30	postive
S100A4	TNFSF12	0.435780208322871	9.12087816049466e-19	postive
TNFRSF21	TNFSF13	0.453181901149798	2.43227893582728e-20	postive
ITGAV	TNFSF13	0.42525609107628	7.39486991410374e-18	postive
APP	TNFSF13	0.414913635439231	5.39120843144959e-17	postive
NRP1	TNFSF13	0.436051354015998	8.63372655966087e-19	postive
S100A4	TNFSF13B	0.41375314501189	6.70885267720683e-17	postive
LUM	TNFSF13B	0.615164958466572	2.59965739886474e-40	postive
CCND2	VEGFB	0.436732885174566	7.51943947700813e-19	postive
POSTN	VEGFC	0.499445141251692	5.43955076804065e-25	postive
FSTL1	VEGFC	0.57075253988657	1.04049859872745e-33	postive
THBD	VEGFC	0.470459903302897	5.38690212455585e-22	postive
FGFR1	VEGFC	0.491606111317293	3.75077713221055e-24	postive
COL5A2	VEGFC	0.58459990819491	1.1671999359148e-35	postive
COL3A1	VEGFC	0.628535555614351	1.64127977204557e-42	postive
LUM	VEGFC	0.506357430871149	9.50545745591055e-26	postive
VEGFA	ACVR1B	0.505278301508107	1.2513697005377e-25	postive
ITGAV	ACVR1B	0.433350883677785	1.48820957425391e-18	postive
APP	ACVR1B	0.428914744290949	3.60205119082783e-18	postive
VCAN	ACVR2A	0.405292801244295	3.22040499499831e-16	postive
TNFRSF21	ACVR2A	0.466968900302752	1.18381091063264e-21	postive
ITGAV	ACVR2A	0.432947331110455	1.61368878914414e-18	postive
JAG1	ACVR2A	0.471237893031214	4.51439220436729e-22	postive
NRP1	ACVR2A	0.408545746813587	1.77114583180263e-16	postive
POSTN	ACVRL1	0.423927556880518	9.58133290108654e-18	postive
SLCO2A1	ACVRL1	0.429833369624019	3.00274649105056e-18	postive
LUM	ACVRL1	0.50898729977252	4.84367773532561e-26	postive
LPL	ANGPTL2	0.449325870146614	5.5288306763332e-20	postive
CCND2	ANGPTL2	0.591518302191556	1.14115754999949e-36	postive
THBD	APLNR	0.550388216225192	5.28214025273083e-31	postive
COL3A1	APLNR	0.420309845580849	1.92864122855358e-17	postive
SLCO2A1	APLNR	0.612515450967817	6.89264227845059e-40	postive
LUM	APLNR	0.543930103894698	3.48894517594979e-30	postive
KCNJ8	AR	0.472831603582155	3.1389493005475e-22	postive
APP	BMPR1A	0.405870981863925	2.89711759688872e-16	postive
NRP1	BMPR1A	0.439192384779396	4.55494996432924e-19	postive
POSTN	BMPR2	0.429619871023682	3.1326211790803e-18	postive
THBD	BMPR2	0.40451877937284	3.70917638332476e-16	postive
FGFR1	BMPR2	0.431625502466683	2.10204958276726e-18	postive
TNFRSF21	BMPR2	0.457045665976237	1.05708003485278e-20	postive
ITGAV	BMPR2	0.544174613954216	3.25068682900304e-30	postive
APP	BMPR2	0.542143347825155	5.83997535540941e-30	postive
JAG1	BMPR2	0.46562965528963	1.59743730359025e-21	postive
COL3A1	BMPR2	0.539055279750452	1.41228683677603e-29	postive
NRP1	BMPR2	0.542170392583706	5.79475062891217e-30	postive
JAG2	BMPR2	0.414180603726909	6.1903108340156e-17	postive
LUM	BMPR2	0.44706476479312	8.90534589228009e-20	postive
POSTN	C3AR1	0.47263160760057	3.28574598673806e-22	postive
FSTL1	C3AR1	0.500486120020967	4.1934506804462e-25	postive
FGFR1	C3AR1	0.479035346915985	7.49100852201836e-23	postive
COL5A2	C3AR1	0.589577339173176	2.20343385247921e-36	postive
COL3A1	C3AR1	0.49894593471002	6.16043608497107e-25	postive
S100A4	C3AR1	0.466287245290785	1.37909411601253e-21	postive
MSX1	C3AR1	0.438123239641482	5.66677860934793e-19	postive
LUM	C3AR1	0.468674312198435	8.06728515871531e-22	postive
VCAN	CALCRL	0.527671965396343	3.38833547224935e-28	postive
POSTN	CALCRL	0.529136924745845	2.26620788731262e-28	postive
THBD	CALCRL	0.562778822938874	1.25582224457225e-32	postive
COL3A1	CALCRL	0.467681866395275	1.00870861587563e-21	postive
SLCO2A1	CALCRL	0.673371779039915	9.74801617615418e-51	postive
LUM	CALCRL	0.624063389600526	9.17950685091203e-42	postive
TNFRSF21	CRIM1	0.548164866166924	1.01644298922131e-30	postive
ITGAV	CRIM1	0.526338315661947	4.87840193516046e-28	postive
APP	CRIM1	0.411462440550244	1.03042528811573e-16	postive
NRP1	CRIM1	0.648752980361422	4.75999864861487e-46	postive
COL5A2	CRLF3	0.414646058428001	5.67040991742803e-17	postive
ITGAV	CRLF3	0.409872764441239	1.38520007938865e-16	postive
LUM	CRLF3	0.429658664395218	3.10861880628509e-18	postive
FSTL1	CSF1R	0.46240089439618	3.27215967505587e-21	postive
FGFR1	CSF1R	0.445058432498379	1.35535915017136e-19	postive
COL5A2	CSF1R	0.531471765414114	1.18883241186086e-28	postive
COL3A1	CSF1R	0.506385652497498	9.43722726453808e-26	postive
S100A4	CSF1R	0.481078621068019	4.64307699250486e-23	postive
COL3A1	CSF2RB	0.440493461482892	3.4881998656702e-19	postive
LUM	CSF2RB	0.512687328897992	1.85739592009792e-26	postive
FSTL1	ENG	0.490663109753245	4.7157121864705e-24	postive
THBD	ENG	0.625041874511013	6.3136065412835e-42	postive
COL3A1	ENG	0.494973895809123	1.64630226726228e-24	postive
SLCO2A1	ENG	0.66689370180791	1.84570236462916e-49	postive
JAG2	ENG	0.427261930171092	4.99044745619477e-18	postive
LUM	ENG	0.588067478925573	3.66484695910696e-36	postive
VCAN	FGFR1	0.447350899472775	8.38568765679296e-20	postive
POSTN	FGFR1	0.426247487894183	6.0905764337792e-18	postive
FSTL1	FGFR1	0.547885971507933	1.10304239784122e-30	postive
FGFR1	FGFR1	1	0	postive
TNFRSF21	FGFR1	0.431545467639954	2.13589154602744e-18	postive
COL5A2	FGFR1	0.585394312736562	8.96237409520057e-36	postive
ITGAV	FGFR1	0.415859785608869	4.50806618105862e-17	postive
APP	FGFR1	0.432600014870726	1.72997091855518e-18	postive
JAG1	FGFR1	0.456379914376419	1.22122342811582e-20	postive
COL3A1	FGFR1	0.520548308585619	2.33039689336831e-27	postive
NRP1	FGFR1	0.449938066554664	4.85643067790253e-20	postive
PDGFA	FGFR1	0.412895480028074	7.88122895092269e-17	postive
MSX1	FGFR1	0.494571650285584	1.81731828107331e-24	postive
LUM	FGFR1	0.421671634758925	1.48358990698078e-17	postive
APP	FGFR2	0.502085087868308	2.80709995306507e-25	postive
JAG1	FGFR2	0.433183721628237	1.53897726259261e-18	postive
TNFRSF21	FGFR3	0.47237987547749	3.48016613876709e-22	postive
APP	FGFR3	0.465466890410362	1.65653854215353e-21	postive
JAG1	FGFR3	0.597230999618534	1.60319124450062e-37	postive
JAG2	FGFR3	0.453038792606366	2.50801231412591e-20	postive
STC1	FLT1	0.631896750013132	4.41767772322724e-43	postive
THBD	FLT1	0.436624968006042	7.68594421936794e-19	postive
SLCO2A1	FLT1	0.457981477145482	8.62500387924635e-21	postive
LUM	FLT1	0.405772524806616	2.94982460815852e-16	postive
VCAN	FLT4	0.417103013938733	3.56061503627757e-17	postive
THBD	FLT4	0.58763634645328	4.2358070271064e-36	postive
COL3A1	FLT4	0.415179706944091	5.12698108469342e-17	postive
SLCO2A1	FLT4	0.637731828862673	4.35344266701621e-44	postive
LUM	FLT4	0.51776979843663	4.88363813377772e-27	postive
TIMP1	HNF4A	-0.410432439091075	1.24839256988762e-16	negative
ITGAV	HNF4G	0.436489511737683	7.90007954436761e-19	postive
TNFRSF21	IFNGR2	0.494784370241712	1.72480454215028e-24	postive
ITGAV	IFNGR2	0.454057727553246	2.01549011891466e-20	postive
APP	IFNGR2	0.575789916130226	2.08234461540096e-34	postive
JAG1	IFNGR2	0.430835643065041	2.46045750775348e-18	postive
SPP1	IFNGR2	0.407372427425611	2.19906487966857e-16	postive
APOH	IFNGR2	-0.445805765249084	1.15945113499306e-19	negative
JAG2	IFNGR2	0.407954362690965	1.97547195904941e-16	postive
FGFR1	IGF1R	0.515012875089105	1.0107742031196e-26	postive
TNFRSF21	IGF1R	0.44839901020616	6.72480082737198e-20	postive
COL5A2	IGF1R	0.400971956708839	7.05416293967697e-16	postive
APP	IGF1R	0.418993367366557	2.48260454303446e-17	postive
JAG1	IGF1R	0.590482112376901	1.62232116295773e-36	postive
COL3A1	IGF1R	0.402839457636554	5.03351577083293e-16	postive
FSTL1	IL10RA	0.416216491009203	4.21341843423316e-17	postive
COL5A2	IL10RA	0.448214432877446	6.99173143706109e-20	postive
COL3A1	IL10RA	0.435488778435311	9.67463319585324e-19	postive
S100A4	IL10RA	0.454040243700952	2.02307780433101e-20	postive
LUM	IL10RA	0.460797036620873	4.65908452699551e-21	postive
FSTL1	IL12RB1	0.414334232163539	6.01373583064092e-17	postive
COL5A2	IL12RB1	0.419179755234005	2.39558503220418e-17	postive
S100A4	IL12RB1	0.467370274767244	1.08184988345338e-21	postive
LUM	IL12RB1	0.403285336934952	4.64236470907107e-16	postive
FSTL1	IL13RA2	0.47768675116134	1.02538466889526e-22	postive
FGFR1	IL13RA2	0.559130308413957	3.83867260669191e-32	postive
COL5A2	IL13RA2	0.563042531059202	1.15776838877095e-32	postive
COL3A1	IL13RA2	0.430541782496732	2.60860169204097e-18	postive
MSX1	IL13RA2	0.73249278307153	4.24488935215544e-64	postive
TIMP1	IL15RA	0.523500887391141	1.05373134841424e-27	postive
CXCL6	IL15RA	0.405129561929283	3.31792017992346e-16	postive
POSTN	IL17RA	0.402899429529683	4.97908036846481e-16	postive
FSTL1	IL17RA	0.453857352653076	2.10415479038401e-20	postive
FGFR1	IL17RA	0.569440120371371	1.57509576707622e-33	postive
COL5A2	IL17RA	0.640775472863755	1.27419246218879e-44	postive
COL3A1	IL17RA	0.534135212381373	5.6602927955871e-29	postive
NRP1	IL1R1	0.522731160320603	1.2969324367573e-27	postive
VEGFA	IL1RAP	0.442643215803019	2.23890496424672e-19	postive
TNFRSF21	IL27RA	0.428301864043972	4.06577547514522e-18	postive
ITGAV	IL27RA	0.452169034937728	3.02082810443921e-20	postive
NRP1	IL27RA	0.460372603354465	5.11419766311344e-21	postive
POSTN	IL3RA	0.4485960501313	6.45091499736263e-20	postive
LUM	IL3RA	0.420309686201004	1.92870031374533e-17	postive
ITGAV	IL4R	0.412509593892675	8.47225367438264e-17	postive
APP	IL4R	0.462326265765146	3.32654450737237e-21	postive
THBD	KDR	0.457409288551314	9.76812252308461e-21	postive
SLCO2A1	KDR	0.674045690889528	7.14782745901757e-51	postive
LUM	KDR	0.400747453544473	7.34520576187445e-16	postive
THBD	LIFR	0.522677451025562	1.31583605168832e-27	postive
LUM	LIFR	0.438150184611047	5.63572577293368e-19	postive
THBD	NGFR	0.661395132819595	2.11512082037457e-48	postive
COL3A1	NGFR	0.426419707192691	5.88831237293054e-18	postive
SLCO2A1	NGFR	0.482936387611274	2.99721370644104e-23	postive
LUM	NGFR	0.715974710777131	5.05603595429539e-60	postive
TNFRSF21	NPR3	0.434865401645941	1.09725158735943e-18	postive
APP	NPR3	0.448991681480567	5.93372591314119e-20	postive
VEGFA	NR2C2	0.474751080332206	2.02120736337007e-22	postive
TNFRSF21	NR2C2	0.415200540476084	5.10683744163416e-17	postive
ITGAV	NR2C2	0.445201790944995	1.31540993273905e-19	postive
NRP1	NR2C2	0.412201454641065	8.97526929442868e-17	postive
POSTN	NR2F2	0.467165183474088	1.13281843095378e-21	postive
FGFR1	NR2F2	0.415512756850531	4.81411069553411e-17	postive
TNFRSF21	NR2F2	0.496004081507912	1.27739374610608e-24	postive
ITGAV	NR2F2	0.492709764114285	2.86658421427646e-24	postive
APP	NR2F2	0.745141778612889	1.97366825743126e-67	postive
JAG1	NR2F2	0.501964508189056	2.89357710105948e-25	postive
COL3A1	NR2F2	0.441386591207489	2.90244933753516e-19	postive
SPP1	NR2F2	0.462173454780002	3.44069721267552e-21	postive
NRP1	NR2F2	0.50973305321141	3.99652979828166e-26	postive
JAG2	NR2F2	0.442718401129639	2.20432745270045e-19	postive
LUM	NR2F2	0.425447156088141	7.12378736364094e-18	postive
THBD	NR4A3	0.412194400615342	8.98712133264601e-17	postive
FGFR1	NRP1	0.449938066554664	4.85643067790253e-20	postive
TNFRSF21	NRP1	0.657580428022203	1.11452565979108e-47	postive
ITGAV	NRP1	0.591246817080596	1.25149967788631e-36	postive
APP	NRP1	0.451839496504703	3.2409935371614e-20	postive
JAG1	NRP1	0.555823583230499	1.04430468635864e-31	postive
NRP1	NRP1	1	0	postive
JAG2	NRP1	0.433716025494826	1.38297412667308e-18	postive
POSTN	NRP2	0.41803451998524	2.98175770650561e-17	postive
FSTL1	NRP2	0.531500776540644	1.179303575484e-28	postive
FGFR1	NRP2	0.519065019413653	3.46201338330251e-27	postive
COL5A2	NRP2	0.676828008834458	1.96820730447791e-51	postive
COL3A1	NRP2	0.644659890919023	2.60261520373956e-45	postive
VCAN	OSMR	0.48264540578469	3.21046450174129e-23	postive
VEGFA	OSMR	0.411023606234935	1.11829550343916e-16	postive
FGFR1	OSMR	0.450229680695472	4.56511337164325e-20	postive
TNFRSF21	OSMR	0.521621231910515	1.74807884214588e-27	postive
ITGAV	OSMR	0.585836002407543	7.73572051266815e-36	postive
NRP1	OSMR	0.467171965710755	1.13109571232848e-21	postive
APOH	OSMR	-0.435572557511698	9.51214079455125e-19	negative
CXCL6	OSMR	0.441992610320336	2.56128805857068e-19	postive
TNFRSF21	OXTR	0.536622559154333	2.81365747774577e-29	postive
APP	OXTR	0.532336798964981	9.3489612997702e-29	postive
JAG1	OXTR	0.536171135570199	3.19559953306903e-29	postive
SPP1	OXTR	0.61450529485072	3.31684692194327e-40	postive
NRP1	OXTR	0.407418899067991	2.18033218733754e-16	postive
FGFR1	PPARD	0.418882804519625	2.53568320331095e-17	postive
TNFRSF21	PPARD	0.404697845129817	3.59000260846025e-16	postive
ITGAV	PPARD	0.404003576482813	4.07414039895707e-16	postive
APP	PPARD	0.497371321287289	9.10986823559447e-25	postive
PDGFA	PPARD	0.451128322568981	3.77137395420866e-20	postive
S100A4	PTGER4	0.425625254770216	6.87991061541095e-18	postive
LUM	PTGER4	0.500546203491456	4.13083682980753e-25	postive
ITGAV	PTGFR	0.526223120398203	5.03404697803555e-28	postive
FSTL1	RARB	0.513452136491933	1.52133157655531e-26	postive
LUM	RARB	0.454552452578206	1.81202822720937e-20	postive
POSTN	RARG	0.512500296223908	1.95015355304307e-26	postive
FSTL1	RARG	0.514910601884645	1.0382887127496e-26	postive
FGFR1	RARG	0.538511077839737	1.64853723032786e-29	postive
TNFRSF21	RARG	0.669768882421931	5.04970932834343e-50	postive
CCND2	RARG	0.424155883289556	9.16489385733106e-18	postive
COL5A2	RARG	0.409046068549576	1.61460216597082e-16	postive
ITGAV	RARG	0.542437046199083	5.36697272025751e-30	postive
APP	RARG	0.574561182380115	3.09095460409587e-34	postive
JAG1	RARG	0.549004496149866	7.94290307267958e-31	postive
COL3A1	RARG	0.481545488727036	4.16049184114677e-23	postive
SPP1	RARG	0.421454157943543	1.54719238373215e-17	postive
NRP1	RARG	0.617182238341229	1.22967364543549e-40	postive
APOH	RARG	-0.422885752669935	1.17299184405272e-17	negative
JAG2	RARG	0.630835287962439	6.69812955812168e-43	postive
LUM	RARG	0.469693510678595	6.40830910717711e-22	postive
CXCL6	RARG	0.434494167650042	1.1825263088127e-18	postive
KCNJ8	RORA	0.482992034779928	2.95805288688274e-23	postive
VAV2	RXRA	0.515589534697552	8.68587982763527e-27	postive
THBD	S1PR1	0.523537635868587	1.04332206252399e-27	postive
SLCO2A1	S1PR1	0.455977504582483	1.33235376167607e-20	postive
LUM	S1PR1	0.512738492577419	1.8327895850202e-26	postive
TNFRSF21	SCTR	0.600142239499161	5.80777232845695e-38	postive
ITGAV	SCTR	0.513162520039204	1.64086842860907e-26	postive
APP	SCTR	0.628213824733747	1.85941076357066e-42	postive
JAG1	SCTR	0.413211829268253	7.42707607573498e-17	postive
SPP1	SCTR	0.551663393371049	3.62081446229859e-31	postive
PTK2	SDC2	0.484122184604371	2.26348747672973e-23	postive
POSTN	SDC3	0.423272005146442	1.08831034989748e-17	postive
FSTL1	SDC3	0.531796219004515	1.08646042715784e-28	postive
FGFR1	SDC3	0.647301162071543	8.72173647958074e-46	postive
COL5A2	SDC3	0.601852785539401	3.18268610188803e-38	postive
COL3A1	SDC3	0.511545017023264	2.50013241822059e-26	postive
S100A4	SDC3	0.468690422359401	8.03802948566264e-22	postive
MSX1	SDC3	0.452582952150101	2.76505600146272e-20	postive
APOH	SDC3	-0.437976130463463	5.83930670293135e-19	negative
KCNJ8	SSTR1	0.486537822300852	1.27319628997844e-23	postive
VCAN	TEK	0.434336894839928	1.22058856796829e-18	postive
POSTN	TEK	0.423126363366708	1.11951048633733e-17	postive
THBD	TEK	0.760582509330794	8.90160366754497e-72	postive
COL3A1	TEK	0.487354247745837	1.04710881582613e-23	postive
SLCO2A1	TEK	0.722601913761249	1.27075288911122e-61	postive
LUM	TEK	0.62535653030147	5.5960996969579e-42	postive
VCAN	TGFBR1	0.429515553816552	3.19807222199617e-18	postive
POSTN	TGFBR1	0.403507456604432	4.45880096915265e-16	postive
THBD	TGFBR2	0.48326393573053	2.77384550441671e-23	postive
NRP1	TGFBR2	0.404981128365805	3.40910322108696e-16	postive
SLCO2A1	TGFBR2	0.427154897939323	5.09661380640179e-18	postive
LUM	TGFBR2	0.432742361138802	1.68134894111506e-18	postive
TNFRSF21	THRA	0.46777074637065	9.88753903076389e-22	postive
CCND2	THRA	0.453720165934357	2.16706275273212e-20	postive
ITGAV	THRA	0.430529239530151	2.61511645683739e-18	postive
APP	THRA	0.431806443009309	2.02747220095532e-18	postive
NRP1	THRA	0.497403514789936	9.03747747902843e-25	postive
JAG2	THRA	0.400025730440723	8.36296392311167e-16	postive
VCAN	TIE1	0.43847343350521	5.27599762110237e-19	postive
POSTN	TIE1	0.430859057998032	2.44901568839781e-18	postive
THBD	TIE1	0.615078123063284	2.68447096244441e-40	postive
COL3A1	TIE1	0.435659021669161	9.34725581155548e-19	postive
SLCO2A1	TIE1	0.630375223722131	8.01828155877882e-43	postive
LUM	TIE1	0.548461177277707	9.31793949604185e-31	postive
TNFRSF21	TNFRSF10C	0.484050557967597	2.30227500217881e-23	postive
ITGAV	TNFRSF10C	0.488034676726067	8.89317610814817e-24	postive
ITGAV	TNFRSF12A	0.404300974311498	3.85937522472563e-16	postive
NRP1	TNFRSF19	0.575419889497802	2.34577891879205e-34	postive
FGFR1	TNFRSF21	0.431545467639954	2.13589154602744e-18	postive
TNFRSF21	TNFRSF21	1	0	postive
ITGAV	TNFRSF21	0.673452234311406	9.3939610521899e-51	postive
APP	TNFRSF21	0.523731771896773	9.89994291094266e-28	postive
JAG1	TNFRSF21	0.605566533396751	8.51561154010854e-39	postive
SPP1	TNFRSF21	0.425329625654586	7.28935960955397e-18	postive
NRP1	TNFRSF21	0.657580428022203	1.11452565979108e-47	postive
APOH	TNFRSF21	-0.41440917576023	5.92940317175143e-17	negative
JAG2	TNFRSF21	0.558786788896503	4.26148500831039e-32	postive
CXCL6	TNFRSF21	0.456647973050492	1.15231496021467e-20	postive
APP	PTPN11	0.425998321904424	6.39535258197429e-18	postive
COL5A2	ITGB2	0.479688214783419	6.4315610465266e-23	postive
COL3A1	ITGB2	0.470160324968525	5.76549774099024e-22	postive
S100A4	ITGB2	0.500918104260098	3.76329824533833e-25	postive
TNFRSF21	PAK1	0.463355278929373	2.64928623065711e-21	postive
ITGAV	PAK1	0.400863693165639	7.19307320129441e-16	postive
APP	PAK1	0.479079057056757	7.41499684606036e-23	postive
FSTL1	TYROBP	0.442700697070038	2.21242189104625e-19	postive
COL5A2	TYROBP	0.504118048769491	1.67997226004743e-25	postive
COL3A1	TYROBP	0.424096446555987	9.27155400719231e-18	postive
S100A4	TYROBP	0.615318058162937	2.45653712458516e-40	postive
LUM	LCK	0.518613870359383	3.90342042561093e-27	postive
FSTL1	FCGR3A	0.530824507512811	1.42235909783866e-28	postive
FGFR1	FCGR3A	0.422225276279564	1.33304277734229e-17	postive
COL5A2	FCGR3A	0.601941331388931	3.08481528021982e-38	postive
COL3A1	FCGR3A	0.452403208075067	2.87339414701828e-20	postive
S100A4	FCGR3A	0.450390244738409	4.41212909802954e-20	postive
LUM	CD247	0.507511596864304	7.07597077935626e-26	postive
LUM	ZAP70	0.444435411457745	1.54330047743091e-19	postive
POSTN	LCP2	0.445548430132784	1.22353982980577e-19	postive
FSTL1	LCP2	0.479224137551435	7.16811286310926e-23	postive
FGFR1	LCP2	0.411670345432001	9.91198371677458e-17	postive
COL5A2	LCP2	0.50496123035269	1.35640985274334e-25	postive
COL3A1	LCP2	0.506935302516569	8.20073768498295e-26	postive
S100A4	LCP2	0.45085932884579	3.99351820204042e-20	postive
LUM	LCP2	0.567560893407396	2.84275152703294e-33	postive
FSTL1	FYN	0.466724688691972	1.25042134648764e-21	postive
FGFR1	FYN	0.414188590891289	6.18100646756367e-17	postive
COL5A2	FYN	0.427348198440425	4.90646214268924e-18	postive
MSX1	FYN	0.538792446083837	1.52188606131917e-29	postive
LUM	FYN	0.469069876374177	7.37839804837693e-22	postive
ITGAV	SHC1	0.436505356503828	7.87473147460412e-19	postive
APP	SOS2	0.474377750065369	2.20235730768028e-22	postive
VEGFA	BRAF	0.400377126522922	7.85124176132371e-16	postive
S100A4	HCST	0.654767836526797	3.73717288987011e-47	postive
LUM	CD48	0.582234817079918	2.5517275869813e-35	postive
LUM	SH2D1A	0.496682479427909	1.08034313242362e-24	postive
LUM	CD3E	0.547914560054106	1.09384002398776e-30	postive
LUM	PTPRC	0.577849100797276	1.07015888717153e-34	postive
VTN	TEC	-0.415573463245336	4.75913898863198e-17	negative
POSTN	NCK1	0.439569510032066	4.21643760484471e-19	postive
TNFRSF21	NCK1	0.506840659638164	8.401614971222e-26	postive
ITGAV	NCK1	0.575499641033946	2.28634804565489e-34	postive
NRP1	NCK1	0.504931044170858	1.36685247925828e-25	postive
POSTN	NCK2	0.416627589243881	3.89725786852527e-17	postive
FGFR1	NCK2	0.617816215406471	9.70787562346364e-41	postive
TNFRSF21	NCK2	0.625788747807763	4.74046526927901e-42	postive
COL5A2	NCK2	0.445049891096683	1.35777668525445e-19	postive
ITGAV	NCK2	0.556175041650771	9.39422301825457e-32	postive
APP	NCK2	0.638654460358617	3.00411377566671e-44	postive
JAG1	NCK2	0.645282997492217	2.01289129594782e-45	postive
COL3A1	NCK2	0.410720777465406	1.18318174679679e-16	postive
NRP1	NCK2	0.503395494297276	2.0170473883981e-25	postive
PDGFA	NCK2	0.501353722420417	3.37366990557097e-25	postive
APOH	NCK2	-0.448485243872332	6.6035552745616e-20	negative
JAG2	NCK2	0.603356919711591	1.86979535020725e-38	postive
ITGAV	PAK2	0.477330102578265	1.11389449874446e-22	postive
APOH	PAK2	-0.403416675463994	4.53294695880493e-16	negative
TNFRSF21	PAK4	0.417495801143998	3.30417851984608e-17	postive
APP	PAK4	0.423905304149852	9.62290017002996e-18	postive
JAG1	PAK4	0.42037894220494	1.90319260016949e-17	postive
COL5A2	RHOA	0.422017654760741	1.38765272676165e-17	postive
NRP1	RHOA	0.407888437048851	1.99963573742718e-16	postive
ITGAV	CDC42	0.417295620395885	3.43251595824505e-17	postive
NRP1	MAP3K8	0.488778942249346	7.4350714811172e-24	postive
PTK2	MAP3K8	0.409084353603583	1.60319913867078e-16	postive
ITGAV	MAP3K14	0.429201537033904	3.40331676850009e-18	postive
POSTN	CBL	0.490037784924436	5.48667340541797e-24	postive
FSTL1	CBL	0.414715148168055	5.59698736851853e-17	postive
FGFR1	CBL	0.498908388229083	6.21831865133267e-25	postive
TNFRSF21	CBL	0.63175488243708	4.67082712362035e-43	postive
COL5A2	CBL	0.540969756387111	8.17764008063974e-30	postive
ITGAV	CBL	0.568842334007651	1.90132731441465e-33	postive
APP	CBL	0.558173180144246	5.13439438308904e-32	postive
JAG1	CBL	0.63569824188136	9.81789406016395e-44	postive
COL3A1	CBL	0.501572260979135	3.19348157866835e-25	postive
NRP1	CBL	0.593976108607648	4.92850028066545e-37	postive
APOH	CBL	-0.50313384950893	2.15489529835904e-25	negative
JAG2	CBL	0.547452200437753	1.25243258305888e-30	postive
LUM	CBL	0.449295484513391	5.56449188076074e-20	postive
TNFRSF21	CBLB	0.42973192227637	3.06378458331642e-18	postive
ITGAV	CBLB	0.420994135352519	1.6906869338821e-17	postive
APP	CBLB	0.422306646247886	1.31222132940353e-17	postive
COL3A1	CBLB	0.431816114802767	2.02355993419957e-18	postive
LUM	CBLB	0.453717245120467	2.16842205061372e-20	postive
APOH	CDK4	-0.418456089455178	2.75119904954974e-17	negative
LUM	TRAC	0.500949876031723	3.73343854744825e-25	postive
S100A4	TRBC2	0.405765040721527	2.95386933940751e-16	postive
LUM	TRBC2	0.45969245211953	5.93640874324832e-21	postive
LUM	TRBJ2-3	0.442184207656348	2.46187780833868e-19	postive
LUM	TRBJ2-7	0.473259861910058	2.84600463665945e-22	postive
LUM	TRBV7-9	0.465775911649737	1.54610563532093e-21	postive
LUM	TRBV20-1	0.577478470843077	1.20679872516555e-34	postive
S100A4	TRBV28	0.422171303068393	1.34703253475787e-17	postive
LUM	TRBV28	0.425608726792665	6.90219303333666e-18	postive
LUM	TRBV29-1	0.527791061840844	3.27956831331211e-28	postive
FSTL1	TRDC	0.410162659152043	1.31259536083528e-16	postive
FGFR1	TRDC	0.464048492483978	2.27163351959686e-21	postive
COL5A2	TRDC	0.455869416300288	1.36386303111253e-20	postive
PDGFA	TRDC	0.430768503811549	2.4935576788013e-18	postive
MSX1	TRDC	0.802983106752554	1.26801962928874e-85	postive
