# Supplementary material for: Angiogenesis-Related Immune Signatures Correlate With Prognosis, Tumor Microenvironment, and Therapeutic Sensitivity in Hepatocellular Carcinoma
Source: Front Mol Biosci. 2021 Jun 28;8:690206. doi: 10.3389/fmolb.2021.690206 (PMC8273615; doi:10.3389/fmolb.2021.690206)
Supplement: Supplementary file 3 [file DataSheet2.XLS]

gene	conMean	treatMean	logFC	pValue	fdr
HSP90AB1	114.1781854	354.4065151	1.634118086	3.53E-26	1.71E-24
CXCL14	15.11795784	2.261065753	-2.741188419	1.09E-26	6.34E-25
CXCL12	30.48353688	7.355334487	-2.051167447	1.08E-24	2.89E-23
TMSB10	277.8649086	1082.404269	1.961783881	5.91E-12	2.12E-11
COLEC10	12.3082087	1.151689499	-3.417797094	1.27E-28	1.84E-26
S100A6	28.10089934	100.6547215	1.84072664	7.24E-05	0.000117906
S100A11	35.495428	115.926819	1.70750925	2.44E-05	4.29E-05
COLEC12	0.079914615	0.714350074	3.160099978	3.86E-09	1.03E-08
MMP9	1.388570638	9.153535592	2.720728527	2.14E-08	5.01E-08
PLAU	0.978174522	3.987996014	2.027500175	4.04E-15	1.98E-14
FABP5	0.673951447	3.524182347	2.386572008	2.91E-19	2.91E-18
FABP4	0.999658221	9.589855033	3.262002174	4.89E-09	1.27E-08
CETP	12.79629296	2.69969954	-2.244855169	2.59E-22	3.42E-21
APOD	0.33178881	1.176758521	1.826481163	3.76E-05	6.37E-05
TFRC	3.67960518	10.99097577	1.578696594	1.93E-16	1.17E-15
SOCS3	40.47743422	12.83836221	-1.656656674	4.00E-10	1.21E-09
IKBKE	0.548463181	2.00315805	1.868809577	1.30E-11	4.54E-11
TPM2	2.044753904	12.21871971	2.579094002	1.48E-23	2.68E-22
SRC	1.476430456	5.368635276	1.862441994	2.16E-10	6.80E-10
DLL4	0.904068372	3.055019692	1.756677891	9.02E-22	1.14E-20
CCL28	0.432692854	1.544260262	1.835500718	0.000587063	0.000847007
ABCC4	0.36483675	1.80417297	2.306014695	1.11E-09	3.22E-09
PDGFRB	2.879883474	10.19558999	1.82386292	7.33E-17	4.72E-16
PCSK1	0.013674343	2.306510789	7.398096752	4.22E-05	7.12E-05
ARG2	0.49592443	2.010793536	2.019572755	7.62E-05	0.000123442
BIRC5	0.250505105	7.049579483	4.814625294	2.35E-28	2.27E-26
VDR	0.303731047	0.895339033	1.559639698	1.87E-05	3.30E-05
NFATC4	0.217786723	0.878422244	2.01199858	1.21E-12	4.62E-12
HRAS	4.5210733	13.56736589	1.585403435	7.59E-25	2.44E-23
FOS	113.2004605	21.16320425	-2.419249845	6.68E-21	7.75E-20
CKLF	1.800911406	5.560252147	1.626423097	7.16E-23	9.89E-22
SEMA3G	0.634419806	2.120820982	1.741113132	3.52E-15	1.79E-14
SEMA5B	0.097413852	0.80907377	3.054072412	4.13E-27	3.00E-25
PLXNA1	0.529317271	2.151829998	2.023359471	1.53E-17	1.06E-16
PLXNA3	0.329434884	1.435280038	2.123267013	3.59E-15	1.79E-14
BMP8B	0.160604783	0.701092355	2.12608964	0.004922365	0.0065481
CMTM4	0.414764418	1.729420056	2.059924287	2.85E-19	2.91E-18
DKK1	0.105046419	9.067196643	6.431557689	3.31E-08	7.56E-08
GDF2	6.78023101	0.359489715	-4.237312029	1.12E-32	3.24E-30
JAG2	0.389985403	2.008549216	2.364661783	3.69E-23	5.64E-22
KITLG	0.369608652	1.379048256	1.899602508	3.08E-12	1.13E-11
LTB	2.754408002	8.559166914	1.635728105	0.000296713	0.00044816
LTBP2	0.965348382	3.622969599	1.908051108	6.44E-08	1.44E-07
PDGFA	1.040255042	6.291195074	2.596396816	3.44E-19	3.33E-18
PDGFB	1.440218568	4.273008006	1.568964248	1.84E-18	1.53E-17
PDGFD	0.980101524	3.141696737	1.680540822	0.002449057	0.003382031
PDGFRL	0.159696837	0.823099405	2.365730938	8.68E-16	4.89E-15
PGF	0.427304928	1.533285391	1.843288391	3.66E-13	1.61E-12
SPP1	10.48235413	336.8599954	5.006114449	2.72E-07	5.72E-07
STC1	1.040705077	3.410640474	1.712481399	5.21E-13	2.24E-12
TGFB2	0.242074093	0.973947203	2.00839488	9.02E-05	0.000144535
IL3RA	1.110345168	3.93592498	1.825694492	3.14E-24	6.50E-23
LIFR	4.364336086	0.95863671	-2.186706112	4.79E-25	1.73E-23
NR4A3	1.69536558	0.54016643	-1.650120514	2.23E-13	9.97E-13
OXTR	0.145184957	0.680814528	2.229369841	1.42E-07	3.02E-07
SHC1	12.26508454	35.70900048	1.541730574	5.37E-26	2.22E-24
