# Supplementary material for: Angiogenesis-Related Immune Signatures Correlate With Prognosis, Tumor Microenvironment, and Therapeutic Sensitivity in Hepatocellular Carcinoma
Source: Front Mol Biosci. 2021 Jun 28;8:690206. doi: 10.3389/fmolb.2021.690206 (PMC8273615; doi:10.3389/fmolb.2021.690206)
Supplement: Supplementary file 4 [file DataSheet1.XLS]

gene	conMean	treatMean	logFC	pValue	fdr
MAGEE1	0.1269410882	0.413004010336898	1.70199667525756	1.00620225569326e-08	1.88171676350081e-08
PRCC	5.94908614	17.9590679679144	1.59397250654216	7.1885157213857e-28	2.61005629518661e-25
ACLY	5.90572584	19.5795649786096	1.72916242203037	5.61130238130101e-25	1.61308041949207e-23
DNASE1L2	0.04668670854	0.434238056962567	3.21740238459078	5.2257925701505e-16	1.92556295656815e-15
CLEC4G	30.611583804	0.980257056179144	-4.96477375803447	1.12414172595015e-28	1.70685591880176e-25
SLC2A6	0.92058238	3.11067679973262	1.75660977153237	4.44125129700043e-08	7.89209268672212e-08
GPAT2	0.0908984788	0.478071167090909	2.39489734204165	2.05931547126528e-09	4.07085891834214e-09
AC012360.3	0.1007807426	0.287773862620321	1.51371557173783	2.8151900081287e-18	1.39606008063437e-17
PZP	13.2241233528	0.967307313540107	-3.773053970091	5.12417531210047e-19	2.84805244801005e-18
AC145207.9	0.1292675154	1.17531072510695	3.18461054239626	5.39515972798483e-23	7.23774761259459e-22
MYEF2	0.03059121422	0.266337956748663	3.12206877039776	0.00114209557403126	0.00145191659898539
LINC01271	0.10290631136	0.291829633205882	1.50379491896925	2.21846546419563e-12	5.63977558983547e-12
AC007938.3	0.130893524	0.544968021684492	2.05777785486953	1.67654096676548e-07	2.8535195380533e-07
AL451074.6	0.0201767148	0.257605486951872	3.67440012581214	3.07867461995783e-07	5.12355754309841e-07
TRIM47	3.47486448	10.5376938860963	1.60053055715655	7.09734756526887e-12	1.7274832269764e-11
ZNF623	1.039892712	3.01498551737968	1.53571638204154	1.6114536899891e-22	1.88344993213422e-21
LINC01389	0.158057597	0.882602502834225	2.48131345873707	2.03941629854983e-17	8.96141305403295e-17
WDR4	1.083637722	3.26909670721925	1.59300953539327	5.41288416979419e-24	1.01808548878269e-22
LAMA4	0.507509684	2.33039955935829	2.19907007747245	1.26235975399496e-23	2.05296325328372e-22
C1QTNF3	0.3034175038	7.44946293705882	4.61776019892068	1.18648367518153e-15	4.17896464421803e-15
HDAC4	0.244752932	0.773135625668449	1.65939537545882	4.01681447327243e-22	4.22207900142203e-21
GALR3	0.0762152734	0.296273811042781	1.95877906049169	5.05515451649754e-05	7.12800259472705e-05
PYCR1	0.861568492	8.121217598877	3.2366586483157	4.539926572724e-05	6.42483084372448e-05
OAZ3	0.1380425488	0.39957977144385	1.53337053228646	8.72806704389199e-22	8.40693055173495e-21
ANO9	0.1796045942	0.957810697660428	2.41491629492988	3.7033439712293e-05	5.27803148796585e-05
AC078993.1	0.026048774	0.834589161604278	5.00177880718586	7.14335678106759e-11	1.58950632770305e-10
AC012676.1	0.07265700082	0.304569971764706	2.06759999065381	6.81639006063418e-17	2.80761070098226e-16
ZNF529-AS1	0.294109178	0.914214174224599	1.63618038123958	3.36139591200541e-20	2.29901861270739e-19
AC015802.5	0.09042212	0.29576431815508	1.70970036411657	1.08285737185516e-08	2.02122081188253e-08
IDUA	1.19968405	4.37066125989305	1.86519706277828	1.62532004716671e-26	1.19586323470389e-24
KCTD17	0.977089102	4.97545494237968	2.34826641338483	1.1658025730421e-09	2.35387265171049e-09
GNRH1	0.09236092476	0.301359619465241	1.70613159344756	2.54561460166423e-16	9.77398967287264e-16
PARM1	0.4479794584	1.56252123868984	1.802371314116	3.87782849222135e-07	6.3993174070824e-07
FCGBP	0.2362501604	1.16728099871658	2.30476468784367	0.00350583291082755	0.00429379051672961
ZNF555	0.1545023608	0.447255369141711	1.53346991870727	5.39347446642122e-22	5.46281446562566e-21
AC138305.3	0.0697404728	0.217808994090909	1.64299547928388	0.000248448604343482	0.000331330931790549
H2AC20	0.773440302	2.44770238770053	1.66206630701535	8.20297384063418e-13	2.16541914155638e-12
PPP2R2C	0.01013398266	0.468017773350267	5.5292901478211	3.39313474929927e-06	5.23385081111899e-06
CYP1A2	162.0610482	24.7981224597273	-2.70823457787722	7.00188961278598e-23	9.03054519789586e-22
CD248	1.591872094	5.51049705614973	1.79145803736933	2.85481726542803e-14	8.69459481531345e-14
ZNF530	0.1256630918	0.446374423449198	1.82869338385046	1.70155692481945e-16	6.67435503953369e-16
SIGLEC15	0.18674818262	0.860334111831551	2.20380283787648	0.00563168034635653	0.00679086890079032
ZNF514	0.350135408	1.02434540320856	1.54871739651733	3.98671835591134e-19	2.2594560563431e-18
NECTIN4	0.0788150439	0.484813356018717	2.62088650692152	0.0301975205726194	0.034314803959987
FOXF2	0.0333485577	0.36365174528877	3.446861227904	9.38815325396211e-11	2.06861392675033e-10
RPLP0P6	1.436997548	4.2995635157754	1.58113260727669	1.79678552748184e-13	5.06581902093209e-13
AC024361.1	0.081789518	0.594402292620321	2.86145181350683	1.86476814998144e-23	2.88446877560278e-22
NT5M	0.40577981	1.57302654620321	1.95477402851553	1.22194528766724e-15	4.29752162447215e-15
CCDC183	0.1236258616	0.557461342807487	2.17289118896091	1.05628967027426e-17	4.83346577340293e-17
C5orf58	0.02496888728	0.352464237334225	3.81927344719469	0.000105266293472391	0.000144644807369467
AC010834.3	0.1203022292	0.360451445294118	1.58314155804555	2.05142296955165e-12	5.23256970639152e-12
CENPW	0.850713844	8.48190773529412	3.31764295269129	3.91737379752685e-26	2.15884720260538e-24
BEND3	0.1617741566	0.607493477967914	1.90888776423626	5.91979972350081e-18	2.81287325695336e-17
AC091133.7	0.0766693758	0.246499150588235	1.68486033585445	6.7815915128353e-08	1.18814792245227e-07
DAGLA	0.2228128704	0.941245449318182	2.07873841487055	5.23193789262101e-09	1.00073095147224e-08
AL355303.1	0.0796162772	0.263993206122995	1.72936548350585	2.94804973569241e-09	5.75550282706425e-09
HTR1D	0.03485574904	1.11039697070588	4.99353509590992	2.76656984494159e-06	4.29515240288292e-06
AC008115.3	0.1199043702	0.351118802834225	1.55007501417907	9.76055143095984e-12	2.34832512244153e-11
H2AZ1	12.33516984	45.2605161203209	1.87547545631994	1.36631083936744e-24	3.21410192100211e-23
GHRHR	0.03117810496	0.57459047171123	4.2039289220219	3.25959582667323e-06	5.03344762362207e-06
MPZ	0.6398759506	7.41478892280749	3.53454147438834	1.70936657499688e-09	3.40284154178759e-09
CAP2	1.21028273	8.90321889224599	2.8789829160856	6.52540723698219e-25	1.8044263521867e-23
AC008033.3	0.04205557484	0.283630981064171	2.75364616671712	0.00978197940666689	0.0115535407715261
KNSTRN	1.03935455	3.27177628582888	1.6543862267305	6.72548229616197e-23	8.72797244059808e-22
PIAS3	0.789372734	2.64157565508021	1.74262013689127	8.626444960778e-22	8.32825917542856e-21
RAMP1	24.89095302	79.1589871906417	1.66913168475967	1.17617632011385e-07	2.02353696935945e-07
AL391244.1	0.038103938	0.249632478823529	2.71179363902443	1.42521088618041e-11	3.3773939019559e-11
AC095057.3	0.1710513582	0.55914566184492	1.70879460585138	1.75350628156185e-11	4.11913669685598e-11
OTUB2	0.1324877514	0.605167085668449	2.19147453567372	5.20632065365507e-22	5.31191005237306e-21
AP000424.1	0.2369307292	0.728968191470588	1.62139054002003	0.0406495795435578	0.0457314615072412
OLFML2B	0.2332626626	3.53220117941176	3.92054021058228	1.10738453720284e-25	4.77920840836223e-24
PRR19	0.10436850508	0.662705346216578	2.6666811375291	1.39981874835029e-10	3.04028254030514e-10
PTPN14	0.1690676176	0.655377602807487	1.95472601103801	4.90905157645491e-13	1.32009305152069e-12
ANKRD13B	0.1218698618	0.663701723663102	2.44519362683022	1.07099953942288e-20	8.14935503755852e-20
DCLRE1C	0.2333680576	0.664701135855615	1.51009871444084	2.16737588293591e-16	8.37176503163635e-16
NCAPD2	1.11445665	5.07720419491979	2.18769378360934	2.75179529007028e-23	4.05295281611586e-22
PCSK1	0.01367434262	2.30651078905882	7.39809675202182	8.3431891149719e-05	0.000115382913470449
AC107375.1	0.1625850196	0.732006966631016	2.17066304369573	3.97600076509466e-24	7.88683667204406e-23
FOXN4	0.13098825992	1.1284106971738	3.10678282935215	0.0018794989876521	0.00235176746267346
CCDC78	0.02897394286	0.240923076090909	3.05574465509539	6.15306345988162e-17	2.54447471304235e-16
OLFML2A	0.2004740656	1.69385128283422	3.07881969504309	2.10654079720081e-23	3.20432098313733e-22
MMP10	0.03853763516	0.911585055382353	4.56403732380441	5.43344326014833e-05	7.65042735887687e-05
TDRKH	0.632589378	2.37864070927807	1.91079613448557	5.69496293489653e-20	3.73594936915325e-19
RPL12P35	0.0425348096	0.295223776069519	2.79509301336922	2.81415078483164e-12	7.08821390563385e-12
AL355802.3	0.1223816062	0.583838246898396	2.2541819849438	3.09720385015279e-19	1.7831880575383e-18
NUDT1	0.946982328	5.22762528850267	2.46474632537867	1.19090944136411e-24	2.87435975284153e-23
AC253536.6	0.4185727074	1.68576168625668	2.0098504486025	1.84605523446304e-08	3.38042040631528e-08
MTX1P1	0.4613728278	2.92386482008021	2.66387166706549	5.92528912568869e-22	5.91227484674154e-21
AC108463.1	0.1294976602	0.777206298877005	2.58537156217929	2.98744654914533e-19	1.72771233600503e-18
NARF	1.84863134	5.59805901871658	1.59846915036069	3.60891838613274e-25	1.15471561082738e-23
CLCN2	0.532658894	1.77549124946524	1.73693439443311	2.55856988600837e-23	3.7985097098766e-22
AL358075.2	0.0254301136	0.278476202914438	3.45294423595477	1.38353887526854e-15	4.83934372664611e-15
GPSM1	0.4809994584	2.94724452802139	2.6152595888073	8.21527274136132e-15	2.65348066768936e-14
SCGN	1.335645926	9.81870816433155	2.87799561713223	0.0171117947288906	0.0198501128224336
C19orf81	0.0088217918	0.407986013128342	5.53130417100961	1.14377328823791e-07	1.97144493912792e-07
MCM6	1.496472042	8.25813498074866	2.46425067404256	2.60976020488573e-24	5.49662231298884e-23
HHATL	0.01336105436	1.67264609703476	6.96795455853493	0.0185850776385092	0.0214815201881232
SOCS7	0.2464204634	1.16159603395722	2.2369144613633	2.43755667426233e-25	8.42900032578249e-24
KLHDC7B	0.22006302396	0.935188824494652	2.08734093268511	1.01339460578114e-08	1.89431636326319e-08
CYP4A11	233.0618168	72.5975217496551	-1.68272045775553	4.06451543974139e-22	4.25881661697369e-21
RSRP1	1.231961522	3.61833764786096	1.55436984352701	6.02237856764587e-20	3.92606427934509e-19
HOXA3	0.0637674088	0.697999592080214	3.4523350299743	1.9661480535538e-10	4.21008440637269e-10
LAMA3	0.2968409952	2.2874919176631	2.94600439186321	2.12490907971049e-12	5.41339710941498e-12
ELOVL2-AS1	0.1592550768	0.465794483101604	1.54835418823046	0.000211361583362562	0.000283433252936292
DCN	17.77586762	5.59696330314438	-1.66720378412405	1.31510781497252e-18	6.83839686353394e-18
TAGLN2	58.11178	166.697535614973	1.52033022519686	3.55585573454434e-20	2.41914063048308e-19
DARS2	3.08615076	8.80998813101604	1.51333153552013	5.34659120163073e-24	1.00675046504663e-22
AC003973.2	0.03709940404	0.438344266574866	3.56259646114649	2.44289054682045e-06	3.81105528796891e-06
AC006077.2	0.1710459714	0.83133079697861	2.28103853264394	6.47473655321608e-19	3.53517652539441e-18
SLC7A6	0.10212214352	0.570686117941177	2.48240174457521	1.51820972616078e-22	1.78949462571188e-21
SNORA47	0.0743627406	0.25754860157754	1.79219286049789	6.83069738121633e-05	9.53500272971794e-05
PRKRIP1	2.0358992	5.81115192245989	1.51315803842173	5.72452850375902e-27	6.54870377190296e-25
AL355488.1	0.159005366	0.990814248903743	2.63953916275941	2.30507058225819e-24	4.94214234465678e-23
HLA-DOB	0.407638425	1.31837465708556	1.69339846018692	1.04350169411138e-05	1.55265615100653e-05
FNDC10	0.3140698708	1.59256047203209	2.34219070011424	3.59279360405141e-07	5.94480273180767e-07
AC011468.1	0.290868172	1.16925424893048	2.00715132682694	8.3549305571089e-19	4.4783071298085e-18
COL5A1	1.69810237	5.50647393508021	1.6972053518741	0.00436307767337618	0.00531060510863788
GLIS2	0.885290092	2.99402347858289	1.7578633544677	3.48538799602274e-06	5.37019836804168e-06
AC073195.2	0.0923372252	0.374861860347594	2.0213747645268	5.44575249115493e-20	3.58655197583871e-19
HES6	0.962793812	4.0871534342246	2.08579762945632	2.47248842059958e-22	2.76779501346208e-21
DEFB132	0.08755161976	0.797383873588235	3.18706865356461	0.00306396427361203	0.00377169304966599
LINC02806	0.00113475574	0.717886139716578	9.30522944745476	2.24440308005106e-16	8.65727950185053e-16
CAVIN3	1.446128052	5.66613396122995	1.97016940499117	3.34454238673049e-13	9.16648292470834e-13
CAPN9	0.0216337417	0.247302146679144	3.5149196472096	4.04007834938349e-10	8.43572803993037e-10
CASC9	0.1424739698	2.38074017525936	4.06263991306472	0.0247480365890215	0.0283304802679806
WFS1	2.97604126	9.44060455347594	1.66548472105732	1.62331015021296e-25	6.16193775655838e-24
PCAT6	0.417314152	2.05273985248663	2.29834505225895	9.61057206385447e-18	4.42327046940943e-17
ZNF813	0.1934047314	0.644897207671123	1.7374461339194	1.00351674559124e-05	1.49475935832203e-05
AL353150.1	0.110511129	0.475512826229947	2.10529259286569	6.84902412103379e-10	1.40738682172129e-09
PKN3	0.764258482	3.28562048716578	2.10403328440882	2.54780478008528e-21	2.20369940119028e-20
SEMA3B	0.6737458	3.04166125590909	2.17458321225026	4.66054629347298e-06	7.1217240799255e-06
KCNQ4	0.0778073138	0.242410875804813	1.63947674860948	0.0142083221026736	0.016583343838274
CACNB3	0.1315932796	0.477050563101604	1.85805637385925	8.6985498264381e-15	2.80090956624579e-14
CCL26	0.044400001	0.614501264010695	3.79078436400033	1.51756468193014e-08	2.79915685451101e-08
OSBPL7	0.2156080194	0.644053007165775	1.57876859142787	1.03311541483976e-09	2.09381066116414e-09
RETREG1	10.03970096	3.1310546256123	-1.68099571454338	2.47663857559023e-18	1.24032436250399e-17
DQX1	0.00765523862	0.857228419938503	6.80708852226145	4.71016140117527e-09	9.05700157983299e-09
AC093850.1	0.0228152378	0.42892229684492	4.23264671815388	9.6882173396725e-10	1.96972131475606e-09
FANCD2	0.1315549732	1.01642716203209	2.94976914108035	1.26768467717726e-24	3.02038081001635e-23
AL662899.2	0.19584136	0.881103412192513	2.16962587160305	4.08790383658636e-15	1.36198224373958e-14
SOX2	0.01962221462	0.417033324395722	4.4096028888848	0.00493800615290665	0.00598248794181393
CAMK2N2	0.2178201794	1.82014965762032	3.06284755738866	4.33658594404313e-12	1.07366822468735e-11
SLC22A4	0.1600602296	0.91821449131016	2.5202163170915	6.2275649381542e-15	2.03348562262075e-14
HOXB9	0.01049246606	0.278070064911765	4.72802274087912	3.29395465032505e-11	7.56956942346299e-11
BLOC1S3	1.86838404	5.88610946256684	1.65552334538281	8.66206768983932e-28	2.89347709111393e-25
RHBDL3	0.01454120358	0.45796577492246	4.97702119403501	1.20849496322578e-08	2.24944643662064e-08
HEY1	0.483478834	1.98988636951872	2.04116141234903	6.8860357928524e-20	4.4200833901699e-19
AC110285.2	0.2283755036	1.53948197545455	2.75296516082213	4.35459819418573e-18	2.09961024940214e-17
AHRR	0.0373074858	0.235044377962567	2.65539612960671	1.65999588788788e-06	2.61781241804394e-06
SCRIB	4.14998746	16.363133368984	1.97927015355921	5.76268959890504e-26	2.84758703197964e-24
MYO19	0.628812036	2.35341479144385	1.90405488186328	3.3126807437512e-26	1.95506691809656e-24
TTC39A	0.0945275202	1.47438653762032	3.96323658446129	3.33857310254178e-18	1.63761668013665e-17
USP2-AS1	0.0919945928	0.342979440550802	1.89850112758525	6.88021450344659e-06	1.03843699865907e-05
PGF	0.427304928	1.53328539149733	1.84328839137597	1.06310080452501e-11	2.54638027207468e-11
CCDC154	0.06240468904	0.361401589417112	2.53387650982018	3.72443438403116e-16	1.39946372623487e-15
AC018638.7	0.1097301154	0.393679677379679	1.84306271195108	8.87449750491258e-12	2.14069695735196e-11
PLEKHG4	0.0596551646	0.501728370820856	3.07218757064301	1.20769451066245e-07	2.07541040406258e-07
ZNF579	1.084120958	3.12855987104278	1.52897298241012	5.91979972350081e-18	2.81287325695336e-17
LINC00205	0.2893455102	1.40555639625668	2.28027617831233	4.53723630896524e-21	3.71839650796553e-20
PLPP7	0.08374278654	0.382655321165775	2.19200863212478	6.745834216011e-07	1.09472331010315e-06
AC011498.7	0.05902815898	0.297528180721925	2.33355106979289	4.28350658032132e-21	3.5260289258022e-20
FITM1	3.7815584	1.32618111700535	-1.51170308090345	1.35653179109773e-19	8.29311638906087e-19
ZIC5	0.0024881477	0.529169922663102	7.73251512434557	6.35279354828216e-19	3.48111410247404e-18
SLC38A1	1.293731364	4.37664507679144	1.75828731267487	7.32322753710765e-06	1.10300790264922e-05
TM4SF1-AS1	0.0632850722	0.310372022112299	2.29406137510392	2.0467092693478e-11	4.77832516307617e-11
HIGD1B	0.1003755408	1.32246857229947	3.71975377215315	1.04547889076918e-25	4.55916147092085e-24
SLC38A5	0.136407319	0.597452838326203	2.13090377933588	2.9512032070172e-05	4.23716977250935e-05
ACYP1	0.435832892	1.54182884090909	1.82279563508789	1.81999444381627e-24	4.06384320863895e-23
WDR76	0.2282011922	1.77524187379679	2.95963736896057	1.98564525949971e-24	4.39261551313433e-23
HKDC1	2.089564008	10.4314372422166	2.31966408849584	1.96923410332792e-11	4.60195158720903e-11
AL355102.4	0.3505819368	2.51365784524064	2.84196471550649	9.12201831025231e-06	1.36312024530584e-05
AC034231.1	0.2543850078	0.768437148770053	1.59491361751107	6.02743831642235e-14	1.78335296299178e-13
RBM3	11.3117969	34.120780855615	1.59282254084973	9.47335976150807e-22	9.07248020279288e-21
PRKAA2	0.279371851	1.62844576184492	2.54323709927024	2.02899473176873e-10	4.33744923201775e-10
PLVAP	4.02869746	44.9577621390374	3.48018485066008	2.21199864866916e-28	2.34033075246535e-25
AC005046.2	0.1541079068	0.441007879705882	1.51686354938732	1.43879828248672e-09	2.882774581825e-09
AC013244.1	0.0249150114	0.271612289438503	3.44646161835774	3.45726643620066e-10	7.25965099540149e-10
AC026356.1	0.068911227	0.240152955882353	1.80114261514549	6.08253768805868e-09	1.15719950411159e-08
AFAP1-AS1	0.0051292104	1.32342609504278	8.01132516455277	1.55403201592757e-13	4.41460503262211e-13
NAT2	25.52141146	4.83392964834225	-2.40043973767505	5.6689172105138e-25	1.62684287371137e-23
AC244197.2	0.0602831116	0.282093883074866	2.22634959209479	3.00378154872381e-10	6.33448982661428e-10
LIPE	0.1955302212	0.598194953609626	1.61322413181671	0.000252108363938941	0.000335996959344733
PTTG1	0.4319713518	9.1235671131016	4.40059045495609	2.80064413474339e-26	1.76236177299172e-24
AC132938.2	0.1004971524	0.460054323101604	2.19464960127449	8.02654488319976e-06	1.20567814227181e-05
ACTN2	0.05255322462	2.04041850600802	5.27894199109787	1.11934432889316e-08	2.08769136511829e-08
PRX	0.2819701186	0.860769868181818	1.61008529320615	1.30244503437158e-17	5.87613100056027e-17
TRIM11	0.753209478	2.62595239251337	1.80171770166273	1.03076417893933e-26	9.15735282800249e-25
NPM1P27	0.6521707472	1.85729734029412	1.50988316286389	7.25700905880536e-15	2.35672886059046e-14
NETO2	0.05887267692	0.450837689893048	2.93693799632327	7.49361188941141e-23	9.54678152379476e-22
MICE	0.1319199768	0.579697380641711	2.13563691665073	9.16463659440535e-17	3.70365314288965e-16
ABCA7	0.50934708	1.53304937994652	1.58968318756685	1.26877580347257e-16	5.0359062427754e-16
RPSAP7	0.050429675	0.290335363368984	2.52537547269644	1.02948100613838e-13	2.97326504660612e-13
LRP12	0.1464293974	0.523481284358289	1.83793273799882	4.13191486100165e-07	6.80450029663277e-07
RAMP2-AS1	0.073821352	0.275771001473262	1.90136069398126	0.00203533286383714	0.00254067774806651
DNAH10OS	0.0817960344	0.287514940548128	1.81353412096355	1.10580787668372e-09	2.23709786444681e-09
IL11	0.01875521444	0.489814334673797	4.70687133231433	1.74534422678267e-08	3.20443434931562e-08
AC007448.4	0.2640693736	0.772097763663102	1.5478665448739	2.07965798125206e-08	3.79033441438575e-08
LINC01431	0.13374639	0.507710456096257	1.92450602040257	1.41551003715429e-15	4.94294156646554e-15
MLLT11	0.4155620534	1.68992411032086	2.02382263340646	2.8213207495573e-06	4.37608647465695e-06
TREM2	1.2006666996	5.36833594668449	2.16063923710819	3.11870443482044e-12	7.82346071949099e-12
SHC1	12.26508454	35.7090004786096	1.54173057433859	9.6569560204378e-27	8.86215456796982e-25
DNAJC9	0.91613626	2.66357773636364	1.53973129024897	3.85809246474804e-19	2.19176395735448e-18
GAL	0.0330218842	0.431447062901069	3.70768920981189	0.0289643653867749	0.0329830797497726
OPRPN	0.1963636596	4.77826270449198	4.60488630955182	0.0194953109984378	0.0225118006288653
AC005253.1	0.0785478812	0.278354631048128	1.82527982085019	1.08307757058882e-18	5.70650401936856e-18
AC019117.2	0.2460559004	0.899712610294118	1.87047813116862	0.000246717497519601	0.000329101161534412
NRXN3	0.0593108801	0.24387575115508	2.0397776315797	0.000467282503572454	0.000610446020701379
GDPD1	0.2471751484	0.908842781764706	1.87849704971007	4.16486689995221e-17	1.75660623643944e-16
LINC02826	0.0170698644	0.838232647139037	5.61782720904536	5.97462654461036e-05	8.38274634980529e-05
E2F1	0.445127104	9.10146798395722	4.35381000269861	8.47541364075636e-27	8.13542290965016e-25
FAM222A	0.776484328	4.14386907780749	2.41594971125911	7.49459727786953e-22	7.32444492305307e-21
MSTO1	0.624512322	3.17404569064171	2.34552095357418	8.63077083580547e-30	4.8050378166541e-26
TGFB2	0.2420740926	0.973947202713904	2.00839487989258	0.000172126575329798	0.000232687961067375
PPP1R13L	1.067863286	3.19572382540107	1.58141577915103	2.12602551804987e-17	9.31258279634643e-17
THBS4	0.05420328406	4.49356760874866	6.37333723437053	8.81909679907015e-25	2.27309498052577e-23
SPINK5	0.02884430974	0.420183463529412	3.86466074089981	2.39688882106551e-15	8.18541070744956e-15
AC073063.1	0.121851871	0.366008094064171	1.58674714986194	7.86488248866235e-17	3.21014827286507e-16
HAVCR1	0.01276819376	0.845594065596257	6.04933889673095	8.64438741973779e-09	1.6240557782279e-08
AC004816.1	0.1453977662	0.996639117834225	2.77706609578267	3.36248555872937e-21	2.82213233096118e-20
HGH1	5.51399268	17.6613726657754	1.67942821831557	1.10483902144915e-24	2.71767619090482e-23
ANKRD65	0.33998540298	3.10074830569519	3.18907171232381	5.00905714521851e-09	9.60299270425156e-09
ELF3-AS1	0.4338252048	2.17737717612299	2.32740556033524	1.99949559093708e-18	1.01537170446431e-17
OR2I1P	11.605707894	71.244276461738	2.61793959426692	1.96245868876279e-14	6.08445981431523e-14
TCTEX1D2	0.348457298	1.09444705294118	1.65114838590842	1.44525035708231e-13	4.12202381557185e-13
CLDN6	0.03551097686	0.235819727358289	2.73134745850741	0.0196042816907163	0.0226298094407591
MIR600HG	0.09524085086	0.418571374064171	2.13582123512016	1.60503840032775e-17	7.16008316300055e-17
MELK	0.1095797144	2.56467881414439	4.54872550843864	1.77348493244143e-27	4.16878278117522e-25
TMED3	0.527473538	1.9800692218984	1.90838024241925	0.000445576370821246	0.000583001687854011
ZMIZ1-AS1	0.04163789692	0.241057286545455	2.53340693257369	3.19935640926424e-18	1.5716367866921e-17
AC116407.4	0.047848524	0.22383483868984	2.22588827432508	4.39688446824751e-19	2.46857341672948e-18
B9D1	0.890169876	2.77891803449198	1.64237069731721	1.1853620494424e-17	5.38133105457651e-17
AC016773.2	0.0607013872	0.578569489812834	3.25268885476237	4.02182930725385e-24	7.95655478406364e-23
DYNC1I1	0.0630214912	1.34948807943583	4.42042453126061	6.64651315918165e-10	1.36661409312633e-09
UPK3A	0.1098111042	9.58906488235294	6.44829427819652	3.56887369240287e-06	5.49426937141789e-06
AC025171.1	0.2283706854	0.706025199973262	1.62834220583383	1.20705269700363e-12	3.13582114564545e-12
AC138393.1	0.116391563	0.401258446122995	1.78554527611023	9.23398263754864e-21	7.09411122411855e-20
PCK1	310.8995322	98.7007719710562	-1.65531517227748	5.98268596481518e-18	2.83871650523702e-17
PYY2	0.066818127	0.268202543957219	2.00501147385903	1.30569618512968e-12	3.38090261689516e-12
AC004836.1	0.1156316684	0.368767622860963	1.67317542800413	1.96912578841042e-07	3.32911619779642e-07
ZNF767P	0.387678485	1.22834244679144	1.66378024529601	3.92305381496332e-22	4.13915633717734e-21
FAHD2CP	0.515628596	1.52958432754011	1.568735465568	2.12602551804987e-17	9.31258279634643e-17
SLC22A11	0.13443398062	3.76302001261497	4.80692120542407	9.69027751238905e-06	1.44506263403502e-05
TMEM74B	0.4937785716	2.13163885147059	2.11002689852691	1.53943928827509e-10	3.33096450223741e-10
AL031123.2	0.0756958682	0.312640294911765	2.04621727421758	1.16340484375305e-15	4.10374603776858e-15
AC091817.1	0.0139446844	0.932130853663102	6.06274530801075	6.18951454826975e-09	1.17621199209468e-08
DSCR8	0.00244764036	1.18888496581551	8.92400182056176	1.45176455027597e-07	2.48283550263253e-07
AC004148.1	0.262707804	0.790841280614973	1.58992912152462	9.38667367868611e-15	3.01087428041896e-14
AC087741.2	0.352440522	1.3026503828877	1.88599821890307	1.38656224566547e-12	3.58433100558809e-12
KC877373.1	0.0396741042	0.386629732647059	3.28468303413848	3.97304098349732e-06	6.1001774688704e-06
TBX19	0.1702728256	0.53771203842246	1.65898556242495	2.02299202951064e-20	1.44888562936907e-19
RDM1	0.02685325328	0.481399938497326	4.16406717063134	2.79016260231111e-22	3.07599312104291e-21
ZNF117	0.2168011502	0.630762050775401	1.54072345363114	1.74693987639143e-10	3.75755181139596e-10
PCP2	0.1612905258	0.45913840697861	1.50926742157333	2.03280195966117e-07	3.4332954121004e-07
ZNF71	0.2111534024	0.734355524652406	1.79818719227615	2.5363053311234e-17	1.09915338973594e-16
C12orf49	0.918896734	2.80684103566845	1.61097271463799	3.0843238544515e-15	1.04216825848774e-14
AP001350.2	0.0902555308	0.315630688208556	1.8061502356037	1.69743761336782e-21	1.53247055574134e-20
NDRG3	2.487386022	8.07226853475936	1.69834374899374	9.14186569256047e-26	4.10450109669745e-24
FAM183A	0.0513812216	0.379656939812834	2.88538328351983	9.41541919331035e-05	0.00012982442942844
CBX2	0.09633858	1.06012694390374	3.45997955985186	1.85900412372183e-22	2.14131633616566e-21
AC092119.2	0.04141516836	0.356879052219251	3.10720406321232	2.97163565806553e-24	6.16549798273422e-23
AC012254.5	0.118316108	0.351094495481283	1.56921287660092	2.83718475554278e-07	4.73440501419478e-07
MIR17HG	0.07625340426	0.254236283799465	1.73729629006867	3.82118124160296e-08	6.82001307799e-08
H4C5	0.0752249846	0.723691741737968	3.26609149735497	1.55076126897067e-16	6.11156552957719e-16
AP001992.1	0.1344102044	0.565682166925134	2.07334901944054	7.83278810247667e-15	2.53484872603849e-14
AL662791.1	0.1274450412	0.421656936203209	1.72619444661744	1.34837795688488e-05	1.98611946696281e-05
ZNF788P	0.06388724074	0.240563318692513	1.91281693910119	6.62477393134335e-08	1.16176999371374e-07
GINS3	0.17519908	0.775393670802139	2.14593375992807	2.85375750318212e-23	4.18100507176735e-22
ANLN	0.10379662498	2.32736855475936	4.48686825014957	3.06574927647433e-26	1.8619688878427e-24
C16orf74	0.1244826154	0.451474792112299	1.85870116072705	4.09074244516912e-05	5.80983231374137e-05
PRAMEF4	0.0094331464	0.587357296983957	5.9603555119349	0.000390682800883785	0.000513591825294056
ZNF74	0.401475418	1.31330866203209	1.70982246674873	2.08692048387801e-24	4.58628235812244e-23
PPP1R14D	0.0379117508	1.22406781751337	5.01289459717433	1.11786608483362e-12	2.91409385810693e-12
FCGR2C	0.12751588984	0.457840771791444	1.8441689105054	0.00310074366759253	0.00381528073789085
ASB9P1	0.0248317222	0.458131710508021	4.2055061973777	9.9613386385218e-15	3.18602600422426e-14
NUP210	2.546459774	7.57217036470588	1.57221394290349	3.61301586061994e-19	2.06730355957774e-18
VSIG1	0.0419896128	1.13594978584759	4.75772276766774	6.69232198241246e-09	1.26844259816447e-08
OSR2	0.02067413176	0.602724321764706	4.8655996353911	1.6389120281149e-12	4.20607078880994e-12
LY96	4.634593348	13.8426653700535	1.57860709351146	0.00368660103628509	0.00450758495666424
CSTF2	1.497292014	4.48620208395722	1.58313899415205	9.52643797396939e-24	1.63525762632309e-22
PDLIM7	1.346927076	5.17970882673797	1.94319925628332	7.69098105420679e-21	6.00255913866177e-20
ZSCAN16	0.851170482	2.95197666016043	1.79416128959823	1.22465011406505e-22	1.47576523846425e-21
ADCY10P1	0.1208677056	0.46404234026738	1.94082762082251	1.11873004322685e-18	5.88134377776986e-18
SQSTM1	29.986829	99.9175671818182	1.73640937984225	8.02709436777382e-17	3.27235855822695e-16
TMEM198	0.625015604	2.63568459882353	2.07621362615026	4.54332417806998e-18	2.18367195459352e-17
AP000593.3	0.0234596948	1.49665509435829	5.99541373430035	2.09238042206875e-10	4.4672041172686e-10
S100A1	0.351553874	3.64732701237968	3.37502185708383	2.56725289970231e-10	5.44416682717471e-10
ASLP1	0.0700569836	0.292820521256685	2.06341588581118	2.44327549786787e-11	5.67244750700433e-11
AC020656.2	0.08133190094	0.356170273580214	2.13067387334489	0.000149535067289796	0.000203134175996273
NRARP	0.709977106	2.1159972255615	1.57549332665361	1.2327598734835e-10	2.68968718575068e-10
CLN3	2.44659002	7.97302155080214	1.70435420229658	1.91515466902727e-25	7.06112875984403e-24
SORT1	1.757212368	6.3212413171123	1.84691933278726	1.32997437086895e-17	5.99547420843541e-17
CENPJ	0.249410563	0.97433929171123	1.96590167857869	5.82130900770424e-23	7.72873633121433e-22
RHPN1-AS1	0.1028949358	0.467839640026738	2.18484212776237	2.87131888933261e-16	1.09590420680149e-15
AC009065.3	0.0867673926	0.263151612513369	1.60066935397726	0.000291376489941429	0.000386419734397471
BHLHA15	0.621649789	1.87216882679144	1.59053657745923	0.000165973690514085	0.000224661040519187
HP	3721.99886	1270.44917638257	-1.55073895119078	2.77561515933427e-20	1.92918536792347e-19
ERFL	0.0412028316	0.394140543529412	3.25789476801212	0.00142980175683532	0.00180462094329808
NR6A1	0.2613772978	1.03065116336898	1.97935037245309	1.28354553596048e-21	1.19430515552156e-20
ZNF841	0.4336795916	1.32284697042781	1.60894471888288	7.24774151337196e-17	2.9771711450157e-16
AC004080.2	0.000598107	0.518414497700535	9.75948674666352	1.15167636358535e-14	3.65134749897542e-14
DBH	10.788502072	1.80472017553476	-2.5796475003287	1.71036262583011e-22	1.9782878515661e-21
AC005829.1	0.0636279794	0.432041241149733	2.76343582106955	1.61796367655606e-19	9.75920163446707e-19
DLG5-AS1	0.1795819626	1.38573566352941	2.94793772527338	2.46081386639275e-21	2.13509159462295e-20
TAZ	1.723546396	5.52082372994652	1.67950340417209	1.57429887007045e-27	4.04522149660256e-25
MEX3A	0.18904241	1.22362176564171	2.69437584293133	3.67782693428883e-20	2.49602053866282e-19
AC020765.2	0.2577078048	0.923856851256684	1.84193309730688	1.99746110925038e-17	8.7863037784303e-17
AL008582.1	0.044173282	0.258736057085562	2.55023518867359	2.89534635940686e-15	9.81093018762698e-15
RNF2P1	0.056431826	0.237248642299465	2.07181889353412	4.75379158909127e-13	1.28061011485488e-12
ZNF404	0.2061426372	0.634810645748663	1.62268338892959	3.59279360405141e-07	5.94480273180767e-07
ZNF43	0.1260029379	0.532728896016043	2.07994416479652	1.49100857532618e-07	2.54812495908092e-07
ASIC3	0.0961903002	0.603745102620321	2.64997625581034	8.13942784690418e-20	5.16703625613811e-19
CHEK1	0.2464528388	1.33071718090909	2.43282048184048	2.05591495847391e-23	3.13588051474258e-22
MANF	15.06666528	46.3411629491979	1.62093411050026	1.58300847043907e-21	1.44083964432007e-20
TIGD3	0.07091223258	0.490352617368984	2.78971315514763	1.78136661837673e-17	7.88562712639788e-17
AC004687.1	0.1965209378	0.638454565871658	1.699900928783	1.57215301792255e-06	2.4823312256894e-06
KRBA1	0.2626054878	0.904231466457219	1.78379505776954	8.54746838677829e-10	1.74416392175896e-09
MIS18A	1.488060082	4.67911771737968	1.6528037465582	1.04024598913748e-21	9.8885535063029e-21
CRACR2B	0.520516648	2.08883580965241	2.00468288364094	1.14068682417708e-05	1.69033371816215e-05
AL359921.1	0.1043730114	0.314054268529412	1.58926516769799	4.48994124757238e-11	1.01931492071434e-10
FIGNL2-DT	0.0456837698	0.377422454491979	3.04642664651008	4.06450140490863e-17	1.71861525227301e-16
CLK2	2.69173408	8.96887409358289	1.73639099676056	1.94910442292525e-26	1.37940432507193e-24
LINGO1	0.182224527	1.76157478618449	3.27307666380576	2.99126810574357e-14	9.08862286740569e-14
GLI4	1.101461452	4.96528833048128	2.17245849065676	3.00724124567426e-27	5.31143944651004e-25
U62317.1	0.2591775304	0.800768124893048	1.62744389982088	1.76086871275753e-09	3.50139186167363e-09
AL021878.2	0.1164430136	0.352563629973262	1.5982595730199	3.6575294437787e-12	9.10538929348515e-12
KBTBD11	2.52182014	0.774178200053476	-1.70372779543689	2.43433089005566e-19	1.42062175142242e-18
MB	0.1689852302	0.71946447334492	2.09002629316683	0.00674226401277105	0.0080775539213724
ZNF512	1.124983768	3.26978796390374	1.53929289879548	9.41039120799173e-24	1.62200571677893e-22
WDR88	0.1004731558	0.335332589144385	1.73878260084961	2.99337808555906e-17	1.28357896752266e-16
EHMT2	1.9135598	7.71897243048128	2.01214981811278	3.21192302776622e-27	5.31143944651004e-25
NAT9	1.92425086	7.00788120320856	1.86468142666291	6.19254574697061e-27	6.89519327106021e-25
THUMPD3-AS1	0.417552992	1.43405760561497	1.7800717698269	1.34188665692509e-23	2.16333889420491e-22
STIP1	8.39432366	25.5145975053476	1.60383688786924	4.69129604687269e-26	2.47955780300214e-24
FRZB	0.835803754	2.91002897315241	1.79979737349443	3.60784011162774e-09	6.99781042206556e-09
TSPAN8	6.987561652	37.3124605001872	2.41679648693224	5.28518171663615e-07	8.64321012741183e-07
AC073389.3	0.0637990944	0.229420961737968	1.84638936273026	2.61507115928735e-10	5.54205284893e-10
CUEDC1	1.099738732	3.69491149251337	1.74837898726415	3.07190600819161e-20	2.11837217790323e-19
PROCA1	0.0731128186	0.329199452379679	2.17076566000049	1.82818650382526e-19	1.09090285769523e-18
CCT6A	12.9514318	36.8780924411765	1.50965243394562	2.7646755422511e-26	1.7490761707075e-24
LZTS2	1.7547104	5.38488660427807	1.61768301895562	5.97770588166398e-21	4.78617658847324e-20
IGFALS	60.71289908	10.9609760560535	-2.46962679092084	6.82300571282262e-22	6.72317648469401e-21
AC233296.1	0.02479353038	0.247508703229947	3.3194436378338	2.95511309822651e-05	4.24241868373553e-05
RECQL5	1.116258976	3.3199152459893	1.57247463521372	9.28633683030917e-27	8.66482668937563e-25
FEN1	2.4943093	12.6979915213904	2.34788804090713	2.67087959539179e-27	5.31143944651004e-25
CPNE7	0.11747973258	1.16210725162567	3.30625943026595	1.29447627972785e-12	3.35409826836456e-12
SNHG6	11.70091076	45.5375846042781	1.96043694158793	9.61783791688958e-20	6.02088189234969e-19
CCDC138	0.1815666216	0.583811816604278	1.68500440354302	8.12288846381398e-18	3.7843370466561e-17
CCDC142	0.41446361	1.2859434644385	1.63350987359176	4.58702395579932e-25	1.38790713966957e-23
UTS2	0.0385987566	0.232027515660428	2.58766962256498	0.000876597980580564	0.00112466887937138
STOX1	0.07210098184	0.430049856951872	2.576413114704	4.48804289422256e-06	6.86629041122151e-06
AL136528.1	0.0334539252	0.279684224197861	3.06355148027678	5.31798277322344e-06	8.09449997980296e-06
AC009275.1	0.0873075	0.733148383368984	3.06992772133213	6.83279593209809e-09	1.29418641027333e-08
PAX8-AS1	0.1413490639	0.47120318828877	1.73708697207664	0.0230902937358697	0.026494509891213
AC005726.1	0.09208388756	0.264881309473262	1.52432540102598	2.04030955522785e-16	7.90472052688832e-16
HOXA10	0.00927231534	0.795638796181818	6.42304018352785	1.76927960951441e-17	7.84665640948212e-17
PLK4	0.0932432696	0.700480796229947	2.90927400057938	5.90029096961936e-24	1.09011791786043e-22
ADGRL1	0.2561144798	1.39037225205882	2.44061047020433	1.09393243119816e-10	2.39617829060612e-10
HOXA13	0.00726459842	1.36768242065775	7.55663450703903	8.25922340031498e-20	5.23711272710937e-19
DNAJB11	6.59389992	18.7929363796791	1.51098660864814	6.37549720082995e-28	2.61005629518661e-25
H2BC17	0.0923903818	0.590234013957219	2.67547248830047	7.59429368870481e-14	2.2217532525617e-13
MIR3649	0.172056422	0.497084726470588	1.53061003378919	0.000670460974779744	0.000866989718238718
MCTP1	0.148769011	0.671191794518717	2.17365103825201	6.49574820362627e-10	1.33660202657344e-09
DCAF13	1.276936692	4.11888200534759	1.6895657967072	6.44390427181902e-25	1.78484393280135e-23
AL590133.1	0.263266714	0.760037231176471	1.52954496566998	5.65865566269798e-13	1.51242845843494e-12
TFAP2A	0.03934337914	0.307780289695187	2.96770806535223	5.42571652249002e-08	9.57931473135606e-08
H1-12P	0.0652446232	0.739490818475936	3.50260131551876	1.23689882160017e-12	3.21036272235680e-12
CLIC5	0.0948695446	0.411255985312834	2.1160197486495	1.44420117663989e-08	2.66884798099573e-08
CDKN2B	0.5430716478	2.13484744066845	1.97491852501876	4.69014619858247e-18	2.2503539732469e-17
PLOD3	7.49515336	23.5893319518717	1.65410465924762	3.44344041380006e-26	1.99695631219752e-24
GLUD1P3	0.1791851512	0.639911473449198	1.83642124537223	4.36272286521262e-22	4.53712311922672e-21
AC242426.2	0.2688821458	0.904868492245989	1.75073417427538	1.43371453583218e-19	8.72982142816955e-19
SLC45A4	0.2098964612	1.33864295473262	2.67302146525952	1.12542098308929e-12	2.93195776938969e-12
HASPIN	0.0293657555	0.332507723695187	3.50118119282142	7.67517250846963e-23	9.74168677785145e-22
EDA2R	0.15074555014	0.492836245147059	1.70899294567468	0.000549624705340634	0.000714940173566921
DNAH1	0.442570204	1.26528735497326	1.5154868373365	5.04175932109266e-13	1.35381775210433e-12
MCM3	4.37347044	21.0333452433155	2.26582787350761	5.01009937179352e-25	1.48366453382439e-23
PKIA	0.04124212346	0.315368757692513	2.93484922453611	0.00482768300435121	0.00585222539836507
LINC01818	0.6419166234	0.159909082994652	-2.0051340345842	3.85025855281391e-20	2.60563283424222e-19
COG2	0.724068922	2.33382667058824	1.6884984835981	6.99939105945188e-28	2.61005629518661e-25
DUTP6	0.241976592	0.786628141657754	1.70081430689145	2.46936367658121e-14	7.58288511238451e-14
RAD51AP1	0.2201488542	1.77007099548128	3.00725598561328	2.41449835761724e-22	2.71196715325643e-21
TBC1D13	2.941762756	8.40996697860963	1.5154192333843	4.74282354866372e-23	6.42454492374545e-22
FLNC	0.1718657946	2.77277043970588	4.0119738315207	0.000143144385418328	0.000194737926631662
MN1	0.131321188	0.424305210475936	1.69200268860475	0.00108518000892838	0.00138229686616243
AC004890.1	0.3231525484	0.918430644625668	1.506955411363	4.61722584002179e-11	1.04749940206525e-10
AIFM3	0.1069660572	0.413548868467914	1.95090475184808	2.56457491242411e-11	5.94827526556138e-11
FBLN1	1.584503598	7.66096338841176	2.27349489093972	6.34495131813636e-05	8.87921046631868e-05
SNAP25-AS1	0.1083875588	0.441271233542781	2.02546653381445	0.0425713281835913	0.0478290275341277
AC131097.2	0.160723485	0.487648878473262	1.6012619869761	0.0157187179064365	0.0182912301590819
SLC26A2	0.3057646814	1.16949549858289	1.93539263168787	8.13563310582138e-22	7.8954877474392e-21
NOS2	0.09726238166	0.402505335438503	2.04905408276535	7.98761456389339e-12	1.93542925353471e-11
AP001767.3	0.0724730254	0.331306709358289	2.19265139375325	3.73863212499428e-13	1.0196380429728e-12
AP001505.1	1.278711798	3.8553136657754	1.59215710207895	1.79769521406395e-11	4.21819408054174e-11
PI4KAP1	0.156305927	0.556028404775401	1.83078609981823	1.64112546087879e-13	4.64657351568007e-13
S100A6	28.10089934	100.654721529412	1.84072663979063	0.000164006229071837	0.00022208789021873
ZNF8	0.15409708	0.461143335673797	1.58137572419042	1.65841740734982e-21	1.50129471748275e-20
SMC1B	0.0133764755	0.303561724090909	4.50421995097066	5.3425226377405e-14	1.58830211989216e-13
MAGEA3	0.02386050478	5.97742912997594	7.96875674559262	0.000290808659187037	0.000385727940417876
ZNF707	0.444961724	1.40688873823529	1.66075509500219	4.12456727777087e-26	2.21506503772762e-24
RPL13P5	0.239721213	0.758792567379679	1.66234796801029	2.87201419405989e-17	1.23566154222536e-16
Z98257.1	0.17020229	0.806714967171123	2.24480857483063	6.4990522393163e-09	1.23338403790671e-08
DIPK2B	0.2150078318	1.50524047834225	2.8075328744458	1.45400312977409e-27	3.85472385293442e-25
CLDN15	3.0529161	16.1559758804813	2.40380805016185	3.85908763253715e-13	1.05060279769577e-12
IHH	0.8404429662	3.26077434829679	1.95599278302724	3.56781027970833e-06	5.49314342214918e-06
AC022809.1	0.0633494478	0.321779565748663	2.34466876328455	8.82866240820723e-09	1.65737124358635e-08
AC093249.6	0.218891181	0.632027823636364	1.52977424094504	4.90999055241151e-17	2.05530481720243e-16
GEMIN7-AS1	0.0623330878	0.226244272245989	1.85981118185762	2.08700563611313e-18	1.05821475012036e-17
ACBD6	1.26308758	4.26919248636364	1.75700853505597	2.27699655600346e-26	1.50317772641778e-24
AC055855.2	0.0677437902	0.220243601898396	1.70093949769515	4.96758037186228e-11	1.12316945134485e-10
STMN1	1.902557888	13.5199177540107	2.82907411973558	5.00295383071581e-26	2.61122921501923e-24
PPP1R16A	5.6651456	18.4857081684492	1.70622537238177	4.64284080296169e-21	3.7937733410502e-20
LINC02210	0.1516307184	0.434483248419786	1.51873850048282	2.72317612598074e-06	4.23014208111331e-06
RNF207	0.527235052	1.49867327245989	1.50716770102441	3.09938625974955e-19	1.7831880575383e-18
H2AC13	0.0253831748	0.532080123983957	4.38969908158619	1.14544325272592e-16	4.57028026923753e-16
AC120498.4	1.095756142	4.28631540264706	1.96781124709008	2.89747685744403e-13	7.98987809223545e-13
MMP11	0.1721327792	4.04807064299465	4.55564070607271	6.48718395789158e-23	8.47800833057161e-22
AC025165.4	0.0790995664	0.264089106390374	1.73928310050989	3.70487028017211e-13	1.01125581662746e-12
USP21	1.207900942	4.41381250614973	1.86952320040677	1.03076417893933e-26	9.15735282800249e-25
SLC5A11	0.10374627356	0.823475373545455	2.98866598852108	4.96533238748268e-06	7.57706546694707e-06
ZNF233	0.06019063998	0.274325890617647	2.18827972734216	7.78040573626853e-13	2.0597295388676e-12
CDKN2C	0.725423606	5.87827807112299	3.01849800918586	9.63478128514782e-28	2.98000216712109e-25
ALG1L	0.5039223366	8.04623552457219	3.99704065729474	1.32168050544132e-15	4.63170537177527e-15
P4HA2	1.008157448	4.3035120328877	2.09379353478291	1.78605500947848e-20	1.29361191536468e-19
AC100793.4	0.089074668	0.296243668529412	1.73369721407334	0.000121883286335449	0.000166709904870581
C1QTNF6	0.756435784	2.80091963235294	1.88861107007518	1.63923846545145e-21	1.48715702607116e-20
AC092814.2	0.0885405722	0.262130617299465	1.5658752706271	2.12673267807568e-09	4.19767066759868e-09
PHF19	0.450143596	1.98644791604278	2.1417337666595	2.47248842059958e-22	2.76779501346208e-21
ZNF83	0.4323751248	1.8801100776738	2.120461701916	4.50168483356882e-06	6.88526923903539e-06
ALKBH6	0.1834958202	0.671744930561497	1.87216632803791	5.4718084463912e-25	1.58114437148142e-23
AL590822.1	0.0989825478	0.356185036684492	1.84738082755761	3.0858239683334e-06	4.77437998324265e-06
AL354760.1	0.0583502136	0.221020298582888	1.92136903106372	1.32583192192476e-12	3.43158914613162e-12
AC026740.1	0.1382081168	1.35501952737968	3.29339939150468	6.0659368486242e-19	3.33706446790914e-18
AL645939.5	0.0339264288	0.288315278074866	3.08716580786429	9.40883927763182e-10	1.91571904931131e-09
LILRA5	1.9322926772	0.659384495748663	-1.55112176027087	4.97263351491643e-16	1.83745409217111e-15
TMEM81	0.796978188	2.59169051363636	1.70128130363361	8.92978448051985e-27	8.42628589794591e-25
AC002398.1	0.3099539954	0.894127505374331	1.52842647802172	3.22304327711475e-14	9.77328772955166e-14
AC090164.2	0.0767857452	0.727028874144385	3.24310224881841	2.71664223353253e-13	7.51090193419307e-13
PRRX1	0.05113154162	0.467278719283422	3.1919979065996	1.72653495188846e-17	7.67143389849087e-17
AL121658.1	0.0407780604	0.233549543529412	2.51786356479756	1.4933695358742e-17	6.68693243650694e-17
PI15	0.01215092234	0.345762034406417	4.83064173216786	6.0222205372747e-12	1.47612455846143e-11
AC073655.2	0.0725148318	0.265953094037433	1.87482380940788	1.13470373135066e-15	4.00927051428363e-15
TSPEAR-AS1	0.1300880072	0.915087606721925	2.81442190141645	1.97907401637994e-08	3.61488344505444e-08
LINC02363	0.10477791	0.32576951971123	1.6365170358688	1.52730004418195e-10	3.30598852439023e-10
BOLA2B	0.0765402696	0.378704800026738	2.30678281950787	8.00453904681715e-20	5.08914393452379e-19
BMF	1.06343283	3.2854446126738	1.62735971010742	7.97147237067418e-06	1.19762104466133e-05
AC010542.6	0.2362203158	0.873335260508021	1.886402542451	8.03736774639709e-18	3.74680526706947e-17
OSBP2	0.1348208468	0.753296035721925	2.482173345214	2.85481726542803e-14	8.69459481531345e-14
ITGA11	0.135169226	0.461719865941176	1.7722510766776	4.93174594240816e-07	8.08579765682744e-07
CYP7A1	5.0191471932	28.0668876589064	2.48335493127446	0.000823446100901633	0.00105842671827452
AP003068.2	1.11152137	3.30044265320856	1.5701238450187	1.3887589690554e-10	3.01783142091638e-10
CKS1B	2.90484484	10.9374500294118	1.91274341525137	5.1997102776957e-26	2.67217110947919e-24
CDK16	2.6154085	8.00866898663102	1.61452619333002	1.52320002549941e-25	5.90266515681929e-24
POPDC2	0.1654504594	0.520298521791444	1.65294031097916	8.03784173865998e-18	3.74680526706947e-17
H4C8	0.3451063894	3.30417421371658	3.25917666574403	4.76410741802619e-18	2.2851844369866e-17
EIF4HP2	0.0916613892	0.460920825481283	2.33013289732295	1.1794830647994e-14	3.73525334627978e-14
TTYH3	4.042416234	13.5564376641711	1.7456883355857	7.28030916920975e-14	2.13251006215611e-13
BMP8B	0.1606047834	0.701092354756685	2.12608964043632	0.0129267496500481	0.01514255664575
LTO1	0.421859604	2.84031293930481	2.75121504021942	2.25891561084539e-25	7.97640772353905e-24
AC126118.1	0.0330074162	0.230654858636364	2.8048735675947	3.3037276151214e-17	1.40906176271087e-16
AKR1B10	21.562491194	348.405476373824	4.01417152825868	4.11982909142207e-12	1.02212396739351e-11
KCNF1	0.1023033156	0.741719109197861	2.85802003533131	2.25613849469777e-07	3.79820835988733e-07
PHLDA1	28.35246196	7.93172934224599	-1.83776666187959	1.38806589904973e-15	4.85111459425164e-15
RRAGD	2.04584585	6.46992902780749	1.66105244132348	7.61617632088768e-16	2.74919768557307e-15
SSUH2	0.04136205004	0.922572770024064	4.47928311423622	1.65221382411173e-12	4.23907515339222e-12
RPL39P36	0.1814005238	0.682260673903743	1.9111444388015	1.97822498792336e-13	5.55579514852799e-13
ARHGAP11A	0.1458493026	1.44194707160428	3.30546781679416	1.13602944309579e-25	4.85267615309102e-24
HRCT1	0.8863952086	9.44507305347594	3.41353996721898	9.41107666224923e-18	4.33969636700405e-17
AC024580.2	0.0990281798	0.428209121363636	2.11240450017214	8.40294037640082e-13	2.21610469235191e-12
AL049612.1	0.2079004702	0.618624965989305	1.57317203669154	1.98645512719229e-07	3.35773439270981e-07
ZNF57	0.444877432	1.60724874446524	1.85311340413266	6.79910628255949e-19	3.69777509382314e-18
LCAT	68.1154072	16.8233566080214	-2.01751558022061	1.42921202755814e-25	5.66999982999431e-24
ESCO2	0.06299745678	0.324746984745989	2.36595063739665	2.87131888933261e-16	1.09590420680149e-15
PTK7	0.2328970084	1.83633900524064	2.97906840511872	1.51070415996517e-07	2.58099231584884e-07
PLCG1	1.260780372	3.99551069491979	1.66406293614496	4.25595572927289e-20	2.85818144713775e-19
MZF1-AS1	0.2161165824	0.630869834251337	1.54553259542818	4.95934457852223e-19	2.76195308937907e-18
PAFAH1B3	2.183462234	13.9551365561497	2.67610675873525	1.34374555103671e-18	6.97861884123605e-18
AC021443.1	0.199653738	0.698922667112299	1.80763275326407	3.27830197371477e-06	5.06139763033685e-06
MYO1A	0.06090416442	0.809949999620321	3.73322006611674	1.84979946935657e-12	4.73130356283104e-12
TSPEAR-AS2	0.09039071758	0.920925133748663	3.34883734589186	3.23065255650539e-09	6.28958608214862e-09
SLC29A4	1.042376116	4.81673407283422	2.20817934346871	0.0222995161016429	0.0256135422549783
LINC01786	0.3008566136	0.910317640882353	1.59729396742631	1.35608813340086e-13	3.87707648757606e-13
CDK5R1	0.13223307638	0.531762982540107	2.00770025744466	1.05628967027426e-17	4.83346577340293e-17
TRAF5	0.188469577	0.862881328208556	2.19483049905149	1.93343894432101e-20	1.38951365094877e-19
AC068580.3	0.3113589886	1.01723545946524	1.70800282444619	1.0224967478671e-14	3.26409416721642e-14
FZD6	0.923280278	2.94155425312834	1.67173807014638	8.07078929489921e-11	1.78706513062981e-10
OTX1	0.00855984016	0.317805594649733	5.21441685480969	1.02775527207964e-20	7.83815915720281e-20
AL121583.1	0.0555989022	0.23238433342246	2.06338450799023	2.17979878084887e-14	6.72833103635887e-14
NANOS1	0.0423952651	0.443253852171123	3.38615811713983	7.61615655570548e-16	2.74919768557307e-15
MAP10	0.50040983	1.42142097898128	1.50615186248772	1.21572077384916e-13	3.49002550100183e-13
SNORD12B	0.090572174	0.476571215508021	2.39555202457059	8.11803847562696e-07	1.30825432863683e-06
QPCT	0.3801543188	1.55686624016043	2.03398791281272	0.000168020310185175	0.000227302383015778
GLYATL1P4	0.0750812138	0.688929335935829	3.19783213327786	0.0359183779202714	0.0405837334612619
RBL1	0.2606461406	1.04819808836898	2.00774697985413	6.09006042047466e-20	3.96091079216385e-19
SNHG9	3.260920682	9.52841438582888	1.54695680695009	5.24030507427083e-10	1.08482369051154e-09
KNTC1	0.193631639	1.24765673395722	2.68783445183249	3.95704764879955e-23	5.53059496487448e-22
AL392172.1	1.848659662	5.77438268903743	1.64318707409284	6.36838823182865e-20	4.13227739891228e-19
ABCC5	0.438361027	1.47102071470588	1.74662611794164	1.86518158163753e-23	2.88446877560278e-22
LGI2	0.06213850694	0.293826686775401	2.24140595245172	4.53301909124083e-08	8.04745799977725e-08
BACE1-AS	0.560946135	2.14949323181818	1.93806242023849	9.15694755757735e-25	2.33139234918684e-23
AC024230.1	0.0011880258	0.241309103770053	7.66617236726758	1.11359115124975e-10	2.43827994338927e-10
KRTAP5-6	0.2191796898	1.11478206967914	2.34657568038452	1.11254150188623e-11	2.66022450458179e-11
EME1	0.05034546284	0.816390139812834	4.01932508515546	6.96660262643832e-27	7.22709298551384e-25
CENPK	0.06733583444	0.706624421604278	3.39149723060483	2.18480286912124e-23	3.29932888969828e-22
LINC00893	0.06449090166	0.275799102042781	2.09645021427558	3.96497765837286e-19	2.25018881583906e-18
B4GALNT2	0.00209786808	0.551993665009358	8.03958393975197	5.91740230520985e-10	1.22090739100204e-09
PLK1	0.1359393482	2.75821339240642	4.34269906131619	1.20519191126543e-26	1.01151333175654e-24
AC021723.1	0.0494525202	0.247173549304813	2.32140841427607	0.0117004848739005	0.0137436879080024
AC068987.3	0.2684749772	1.60506291502674	2.57977031360749	3.16948848543192e-13	8.71531061634572e-13
AC080112.4	0.07752780752	0.269230733636364	1.79605733675383	1.30102185241586e-18	6.76725847992828e-18
LOXL1	0.5131044892	2.31198822620321	2.17180949796146	0.00186072792926351	0.00232897765846516
AFP	1.073016564	205.936450871107	7.58438305326583	5.2297830083392e-06	7.96461295795719e-06
FAM163B	1.839427864	0.547700750481283	-1.74779733759126	8.69472875551499e-17	3.53074057074183e-16
RNU6-118P	0.160850762	0.458783986898396	1.51209226683025	1.21701984154465e-05	1.8004132323719e-05
PHBP11	0.095772217	0.575582786256684	2.58734434280048	6.66399594682005e-14	1.96196122516814e-13
EPS8L3	0.11921181462	5.74524278912299	5.59076873333615	1.95221901009472e-18	9.9347842494217e-18
INTS8	0.982336344	3.12510909385027	1.66961757210322	4.95575908927145e-27	6.26811497884779e-25
INHA	0.0341132315	1.46051306786631	5.42000003047718	1.33555440559477e-06	2.11937574178089e-06
AP4M1	0.72488721	2.09163875	1.52880526389067	5.82717607636839e-25	1.66368367226504e-23
AC090192.2	0.0039323946	0.405004391390374	6.6863856431479	1.20717149949598e-10	2.63557887380155e-10
RNF24	0.345537778	1.15262590665775	1.73800899583396	3.67405253238995e-18	1.79112741961404e-17
ZNF572	0.1494434064	0.638306684946524	2.09465051192874	1.73961199370085e-19	1.04251882019346e-18
HROB	0.1773079888	1.13536573727273	2.67882766519036	8.86443569707342e-23	1.10901726601139e-21
AC087392.1	2.5409775692	0.683237290989305	-1.89492501557517	5.36070091451089e-15	1.76457285522587e-14
AQP10	0.0091548775	0.393443105663102	5.42547063618021	0.00637061680385998	0.00764492325463927
SPECC1	0.14992161	0.719578348582888	2.26294342672653	1.08107284118961e-11	2.58831401857065e-11
ARHGAP22	0.0676605236	0.27977697842246	2.04789100778457	3.85180975682253e-15	1.28768868211469e-14
CENPM	0.2238475808	4.25535223957219	4.24868992515951	1.48489147241081e-25	5.82175055685572e-24
NMRAL2P	0.0228022193	2.29493628798128	6.65313604567073	9.59320012937937e-22	9.18198444475039e-21
CYP4A22	60.5277696	19.7489994077513	-1.61581762954129	2.35532423306322e-19	1.37933913507101e-18
AC008443.5	0.6439311372	1.8370008868984	1.512374004886	1.1194685586157e-08	2.08769136511829e-08
AL121753.2	0.2094343794	0.600402803368984	1.51943242788699	9.56691011176074e-15	3.06692001317904e-14
ARG2	0.49592443	2.01079353622995	2.0195727549662	0.000184132365749305	0.000248254663605497
AL117336.2	0.237875225	0.826470647032086	1.7967585604991	7.23426863741923e-18	3.38640007797578e-17
MAMSTR	0.10109763	0.681271512673797	2.75248070483276	7.22837916104363e-23	9.27253369798393e-22
TMEM240	0.0928719714	0.264174911042781	1.50817829434382	5.50417400100619e-09	1.05087693375406e-08
TCF15	0.05922654428	0.435518848850267	2.87841934260176	1.2617366518511e-22	1.51608097548324e-21
KCNJ4	0.4417937536	1.84272168824332	2.0603932668006	0.000777885469410554	0.00100179220526602
STRIP2	0.04150580376	0.446443574254011	3.42709285762852	1.29970581769148e-20	9.72131059878329e-20
AC112184.1	0.060898574	0.272683927593583	2.16274931659734	1.33240923907212e-07	2.28502917250052e-07
GABRE	0.193183841	2.1733265218984	3.49185861310501	5.16874569691224e-17	2.15551537153129e-16
RAP2A	1.96726594	6.48283744652406	1.72043340063637	6.58535053007535e-20	4.25158579641741e-19
CCHCR1	1.503132912	6.410508	2.09246610480618	5.29160706512716e-27	6.26811497884779e-25
TMC7	0.062928308	0.453704535347594	2.84997202357802	5.78798122612745e-22	5.80954702156134e-21
AC084036.1	1.128049504	3.56543732032086	1.66024866071334	4.15660186715992e-16	1.55623322988803e-15
AC092171.5	0.4156980952	1.5730448181016	1.91995173319151	2.59062146510698e-15	8.81412909150882e-15
AP001469.3	0.06774923586	0.43588456526738	2.68566953897497	1.73737840438326e-21	1.56513991963372e-20
BHLHE40-AS1	0.07476270048	0.398529162818182	2.41429471263434	9.70394312173072e-11	2.13573228588616e-10
AC116049.1	0.0059987556	0.415980599438503	6.11570918035975	3.80831325592647e-13	1.03762557912698e-12
LINC00622	0.05168506474	0.257883172513369	2.31889828181408	3.02428669127323e-15	1.02301519625201e-14
EDARADD	0.06231058112	0.486393507312834	2.96457489398734	0.00024047789609535	0.000321087580282901
DCAF4L2	0.00252925308	3.35226771512299	10.3722102512624	5.46462110164676e-07	8.92791760145791e-07
SEPTIN8	1.511118552	4.29253616149733	1.50621343903248	1.11579320743456e-21	1.05347530528954e-20
PWWP2B	1.82631098	5.8601916513369	1.68201540221959	2.11235133177603e-15	7.25339061334771e-15
ADGRG5	0.3453161006	1.17937485681818	1.77203283515776	0.0230902937358697	0.026494509891213
SF3B4	10.80586454	36.5805195534759	1.75926106396811	3.81103907374489e-27	5.73441212699884e-25
ILDR2	0.06841220208	0.573572825200535	3.06765109954547	9.54041042052379e-07	1.52938923258792e-06
MIR4292	0.392867274	2.03868894064171	2.37552776758148	5.9724456798993e-15	1.95515068102074e-14
SMARCA4	2.34606812	7.31438551069519	1.64049176330916	3.57931486785233e-26	2.04731907270101e-24
CHST10	0.1994060084	0.775177707780749	1.95881820201953	1.43072436559819e-05	2.10333230826696e-05
RPL23AP7	0.2396027338	0.796601070588235	1.73321304964013	1.46484813174749e-22	1.73148573930974e-21
ZNF648	0.05773553836	0.398580974890374	2.78734131936733	0.000121267778709657	0.00016588160851832
CDCA7	0.0577640462	1.30981908078877	4.50305194027907	8.57433924974417e-16	3.07975514299413e-15
KRT12	0.0030565438	0.802248202855615	8.03600360151145	3.03078830105467e-06	4.69140187249445e-06
WASH9P	0.3106581766	0.992979659358289	1.67643613837318	2.48947930420986e-21	2.1588412948553e-20
ZNF740	0.885030806	2.52138038850267	1.51041420879823	1.52867273798966e-24	3.51678954130899e-23
B3GALNT1	0.2243646774	0.752124440775401	1.74512581421655	3.04737605664313e-09	5.94524879080172e-09
MRAS	0.815605758	2.61237973005348	1.67942075364309	1.78668054291101e-12	4.57756380237762e-12
ACE	0.2802691736	0.869130714358289	1.63276009671534	6.34792710908251e-15	2.07157246142822e-14
WNT3A	0.00209561118	0.777142042296791	8.53466343753246	2.87098664613293e-12	7.22483335297758e-12
RAB3D	0.3471460768	1.69721265853743	2.28955257169567	1.89024050074249e-05	2.75799745290478e-05
AP3M2	0.424591778	1.31111024197861	1.62664065708894	1.70688213497261e-20	1.24327716608428e-19
AUNIP	0.1184205384	0.39501876486631	1.73800187020544	4.26060497422259e-11	9.6988720566261e-11
AC011290.2	0.0500060404	0.255891831283422	2.35535981505031	5.14459834713951e-16	1.89805791018167e-15
ENO1-AS1	0.0935818054	0.284062498743316	1.60190841606683	7.85473939228319e-06	1.18050802960419e-05
AC007099.1	0.013202506	0.612755791737968	5.53642851327184	6.52505079854724e-07	1.06023347054515e-06
ABCA4	0.0888477554	0.321946178101604	1.85741228912104	4.26060497422259e-11	9.6988720566261e-11
ARIH2OS	0.247400347	0.789730347620321	1.67451260724436	2.81936116363084e-23	4.14151012796502e-22
STC1	1.0407050772	3.41064047398396	1.71248139925155	1.84980315323235e-12	4.73130356283104e-12
CCDC34	0.625790456	3.30486838663102	2.40084125770653	9.52643797396939e-24	1.63525762632309e-22
NMB	0.68898619	4.97555316336898	2.8523099569705	1.26235975399496e-23	2.05296325328372e-22
AC099508.2	1.93297882	0.547204102299465	-1.82067487873892	3.84173063424995e-18	1.86633464378251e-17
PMS2P3	0.2787502422	0.940336544117647	1.75420412762856	3.4224493022092e-23	4.9023797809175e-22
AC012510.1	0.2878108666	0.949093298502674	1.72142885157477	3.43831600243333e-16	1.29924782517288e-15
H1FX-AS1	0.1425156048	0.470600022459893	1.72338149305132	1.27547817918606e-17	5.75913396830646e-17
CEP72	0.393633112	1.64753682673797	2.06538722471299	6.72548229616197e-23	8.72797244059808e-22
C8orf33	4.34716704	16.3954730508021	1.91515009034074	1.36075471260009e-27	3.6656976144914e-25
MYMX	0.037636805	0.57723860684492	3.93895172576726	1.62405373655371e-12	4.1711433965739e-12
SLC44A4	0.29021629064	0.933183022751337	1.68503155671679	0.0135084379533624	0.0157951934928862
RAB3A	0.67073162	1.92996251930481	1.52476530891856	7.23426863741923e-18	3.38640007797578e-17
KIF18B	0.05436786934	1.58043883660428	4.86142710295164	5.50384866646873e-27	6.42834128862662e-25
ATP1A2	0.1073993159	0.718546326181818	2.74209636940535	0.000406743830081617	0.000533908343494617
CDH13	0.1097278768	0.862277559491979	2.97422224012484	7.83649627748323e-27	7.79078338253124e-25
KCNN4	0.198632758	0.595530895355615	1.5840727871254	4.64710136536256e-06	7.10247867901587e-06
AC116025.2	0.0183575122	0.322262871925134	4.13379552044829	8.38643296528103e-19	4.49375050966069e-18
ATP6V1B1	0.03859443544	0.254861093080214	2.72324639003877	2.96544922090091e-10	6.25602284798371e-10
ZNF337	0.1205974296	0.341194086569519	1.5003934845709	5.96787341632788e-13	1.59302587532668e-12
DLGAP1-AS2	0.118165602	0.420091583796791	1.82989375467196	8.58895032793477e-14	2.49917505883565e-13
HID1	0.764449902	2.69094341286096	1.81561819004347	0.000173795503341094	0.000234829908324808
AL590666.2	0.1766942668	2.46902334243316	3.80461334132507	1.07177630593776e-15	3.79817692802301e-15
FAAP24	0.259803395	1.14888971149733	2.14474812352687	1.3932471172281e-25	5.54047936951041e-24
GPC3	2.928595708	271.542028015241	6.53482265550426	1.78605500947848e-20	1.29361191536468e-19
FAM86JP	0.2391007488	0.845718431497326	1.82255877271996	1.70688213497261e-20	1.24327716608428e-19
MYBPHL	0.0048868562	0.358664052510695	6.19758269400709	1.78022662318164e-11	4.1789662769332e-11
TCTE3	0.1703394276	0.506101633235294	1.57101472311547	1.08955437914535e-16	4.35979569073875e-16
AC117386.2	0.007194347	0.433502752139037	5.91303359668521	2.17709015709983e-10	4.64330989706057e-10
CEP128	0.08234712728	0.23361828142246	1.50436294759622	1.35225774517868e-12	3.49781769552026e-12
FBXL19	0.619603816	2.15001277032086	1.79492729444162	5.40335559627735e-25	1.56951035076564e-23
MIR4653	0.11504727	0.977012179679144	3.08614979759019	8.29778548031385e-14	2.41908907474606e-13
MEOX1	0.05621736876	0.257077648379679	2.19311634505287	8.96067701598251e-06	1.33984984351781e-05
SLC45A2	0.06936424346	0.38341869855615	2.46665663067611	0.000209473783863329	0.000280991979606885
SYNGR3	0.0439976333	0.272613812131016	2.63136083276817	1.50966793459032e-05	2.21587783140237e-05
ZNF580	1.176916562	4.03160848930481	1.77634350157348	2.74251851107777e-24	5.73285909537183e-23
PCNX2	0.0758682846	0.346979149631016	2.19328014870884	8.59982679011587e-09	1.61586575597385e-08
IKBKE	0.5484631806	2.00315805	1.86880957680992	1.23597451644556e-11	2.94566871770459e-11
AC027688.1	0.1405658928	0.547466531925134	1.96152419329801	3.22463385032503e-06	4.98130175435892e-06
AL451069.3	0.005842277	0.226632804358289	5.27768212912511	3.16962141172184e-05	4.53905657365842e-05
UPF3B	1.413499032	4.22911729705882	1.58108567974296	2.27661260392479e-24	4.90632047880669e-23
DUSP26	0.05360954274	0.231190252002674	2.10851883388789	0.00407808204577129	0.00497059960070584
SLC16A11	2.919947252	11.9099195959626	2.02814946099411	0.0156007491313263	0.0181577499645583
Z95115.1	0.339388078	1.00934323673797	1.57240906801237	1.5683485884132e-13	4.45107189867073e-13
VPS72	2.71827128	9.11585190374332	1.74568804433824	2.7422450297279e-27	5.31143944651004e-25
SLC50A1	9.64703694	35.7560717566845	1.89003045162454	3.57931486785233e-26	2.04731907270101e-24
ARHGAP4	1.75959915	5.63684668128342	1.67964151816083	1.71038774220644e-11	4.02124100089132e-11
GOLM1	6.11901374	23.2296621622995	1.92459712884071	4.36594169007939e-11	9.92108273574231e-11
SGO2	0.09146846258	0.8239532371123	3.17121615330556	3.7012746734766e-25	1.17303016311966e-23
BARD1	0.1722637034	0.707963110748663	2.03905543654559	4.76091517827671e-17	1.99690621063731e-16
AC009237.3	0.0882870436	0.267566659334225	1.59962471884052	6.22531579946182e-14	1.83832140782636e-13
CTXN1	0.0998516052	0.867227733770053	3.1185533690037	1.46027406426792e-11	3.45740604877795e-11
DLK2	0.1310264664	0.816086794037433	2.6388643414652	2.06803157648839e-21	1.83432094479602e-20
AC005586.1	0.2915049346	0.867053707620321	1.57260105499928	5.96094170420351e-13	1.59168102867477e-12
PEG10	0.8228606296	31.7510128465749	5.27001070617336	0.0207218326821277	0.0238637557372197
SASS6	0.2783038022	0.971871744117647	1.80410531797048	2.21458062034661e-20	1.57596614917039e-19
SNRPC	23.4120358	67.2302929144385	1.52186104538706	1.25814002785424e-25	5.26653001133371e-24
CD200	0.2048277232	1.16873267836898	2.51246208236442	1.84132740882916e-21	1.65343281625079e-20
CAPN10-DT	0.0397736258	0.328856898831551	3.04757594511379	5.23300948502614e-26	2.6810344913775e-24
UPK3BL1	0.0894682464	0.267445875508021	1.57979931033992	0.036054064681247	0.0407315332999315
C2orf27A	0.1107701666	0.432374287860963	1.96471135548807	1.52562361899292e-07	2.60514933896532e-07
FSD1L	0.06325185554	0.234488986144385	1.8903404534451	1.03555675137377e-16	4.15766078400113e-16
ZNF165	0.624506176	1.77921240855615	1.5104510104063	3.53157014883914e-11	8.08890354167736e-11
TTYH2	0.285961658	0.987917085481283	1.78856824138209	2.30065668996577e-10	4.89934566311466e-10
STAG3L5P	0.4093840466	1.39376463529412	1.76746016641493	2.72649619539144e-18	1.35529581712583e-17
PLN	0.21348921192	0.984560404259358	2.2053165512191	0.0256091775818909	0.0292896273444313
AC025575.2	0.0247301778	0.445219820427807	4.17017330316158	3.61427722355729e-05	5.15637295531339e-05
CD109	0.1729501402	1.53839091986631	3.15299406418546	2.57130438222081e-16	9.86582260322811e-16
KIAA0895L	0.429502038	1.26566010534759	1.5591531370442	2.96257098565715e-17	1.27134790859316e-16
GLI1	0.0750142942	0.326734163663102	2.12287987554504	3.02449006611206e-10	6.37735552129827e-10
BCL2L14	0.09717469298	0.307775301641711	1.66322491335151	0.0211236244872513	0.0243031020170019
AC002128.1	0.065406406	0.288927752647059	2.14320493965252	7.70135238103617e-18	3.59697951532623e-17
RPSAP18	0.1153724726	0.390572064331551	1.75928972023958	7.84875375797107e-13	2.07599884257551e-12
PCDHB11	0.05933083878	0.28035294252139	2.24039012816698	0.000159687029475039	0.000216449664526221
ANKRD52	0.887944056	3.92734649064171	2.14501419653484	3.22825461936655e-26	1.92565388045215e-24
KCNH6	0.00504893768	0.247833912673797	5.61724993376281	1.01950782491527e-05	1.51803688078228e-05
PPIAP29	0.69786916	3.96437645534759	2.50606548346133	1.5401328379459e-13	4.37768867586324e-13
MTHFD1L	0.557753522	2.52492301588235	2.17853977753402	8.72150661339471e-21	6.73758572881214e-20
BRCA2	0.0693945309	0.288753147887701	2.05694280321309	1.99949559093708e-18	1.01537170446431e-17
C19orf57	0.1695410764	0.688847848877005	2.02255050720213	7.15841227306151e-18	3.35371113000486e-17
TONSL	0.380832158	2.38214168582888	2.64503201276856	3.91256348110611e-27	5.8080865531782e-25
FAM50A	10.65243786	34.5332880026738	1.69680406770167	5.48110112045863e-23	7.323628073112e-22
H2BC11	0.3233625802	1.738640685	2.42673516620128	9.65110493086357e-13	2.53407883281376e-12
RSKR	0.0789648554	0.247415813248663	1.64765510494174	2.60310188368373e-12	6.574475678404e-12
AP002761.4	0.174445435	0.759199838850267	2.1217038414715	1.34361641664628e-11	3.19173394834677e-11
SNORA59B	0.1231891868	0.411660119037433	1.74057806359926	0.000210604949105464	0.000282441292754092
CYTL1	0.058280794	0.27765646302139	2.25220854050273	4.03409608098698e-11	9.1995457051672e-11
GXYLT2	0.04606827764	0.427353251925134	3.21358353468955	1.51911769109673e-05	2.22935626717315e-05
GCNT3	0.13455220626	1.43800478776471	3.41783052693024	4.26810794242673e-09	8.22403540083194e-09
FAM124B	0.2328675298	0.667843356203209	1.52000026636677	0.000107084414401805	0.000147022103521492
Z84485.1	0.080092884	0.337052614224599	2.07322784047702	1.34592266616943e-14	4.23823536394454e-14
AC010809.2	0.1053455976	0.381560459224599	1.85678164878215	3.25259164966507e-15	1.09569959122037e-14
MDGA1	0.06656675012	0.496462661483957	2.89881157728212	1.83384982795559e-08	3.35843857746867e-08
PIGZ	0.528483118	1.72759953983957	1.70883954574688	1.30879977139088e-15	4.58752860058142e-15
FABP5	0.673951447	3.52418234705882	2.38657200841072	3.319366896339e-17	1.41537058725183e-16
VAC14-AS1	0.05030518742	0.290572049724599	2.53011685399772	4.3379771350748e-10	9.03177438419588e-10
MSMB	0.1250983792	1.15284620467914	3.20406506036577	0.000446115576341148	0.000583661472352331
AC012676.5	0.12248070504	0.358686114409091	1.55016740361631	4.11466560734066e-07	6.77876750580033e-07
HLA-U	0.5040729246	1.68546158671123	1.74143937760349	9.08875902795002e-05	0.000125423823254417
GTPBP2	2.54373588	7.99453832085562	1.65206584029641	3.09691229790814e-22	3.36748888018631e-21
ITGA3	0.642552266	2.74876521393048	2.09689796936484	0.000332168646918602	0.000438636997219678
AP006621.2	0.2469601608	1.60935397518717	2.70413144720569	3.02083940268692e-17	1.29502206631614e-16
ADAM12	0.05064578422	0.391898687572193	2.95196665302122	4.34801474605531e-06	6.65572406246323e-06
COL1A2	5.881292426	26.0841593617647	2.14896880886241	7.49098394458318e-06	1.12736000939294e-05
DLG5	0.3404258634	1.73972547997326	2.35344712080422	4.12219316161527e-17	1.73992595868836e-16
PLCE1	0.2129744552	0.608776786497326	1.51523294830548	1.21044804204941e-17	5.48626952464294e-17
PTHLH	0.18125900608	1.26464193454813	2.80260437994385	3.80144938531054e-05	5.41184419363289e-05
ME1	2.644506866	8.41013456740642	1.66913016359722	0.000100886407654393	0.000138786325726355
Z97056.1	0.5908992256	2.54642990358289	2.10749199092982	0.000741432733413655	0.000956267178982495
RNFT2	0.03135291738	0.332460484312834	3.40651127778017	2.11664414360961e-20	1.50948721121126e-19
FIGNL1	0.43214889	1.53323793713904	1.82698123982637	4.81465780281426e-20	3.20248564805272e-19
RTN4RL1	0.704781548	2.00465276894118	1.50810430697111	0.000498983432326594	0.000651044550169422
POLQ	0.02559051292	0.351910786604278	3.78152876633305	8.28324516610506e-25	2.18212556410547e-23
COX19	0.708185412	2.06323876363636	1.54271175261202	6.86175959703555e-25	1.88495244719881e-23
MIR3176	0.148452178	0.460486061737968	1.63315922881497	0.000258715924848013	0.000344500787436141
TRIM6	0.1518209264	0.598677920566845	1.97940940429185	1.151707115177e-08	2.14589605507433e-08
TRMT112P4	0.2388318694	1.05205824676471	2.13914731522292	4.48464552285781e-11	1.01825108105997e-10
AC004890.2	0.06282233808	0.373377820318182	2.57128668764198	7.78497156529106e-17	3.17909426740855e-16
KIAA1841	0.1192215726	0.569072381417112	2.25496685486515	6.94849736719293e-25	1.90564536989912e-23
SNHG30	1.354942428	3.94449477139037	1.54160897296944	1.762911317821e-17	7.82048999475335e-17
AC004801.2	0.0737289144	0.297744715508021	2.01377348309518	3.12517570480921e-12	7.83851698779448e-12
MYCN	0.05305658348	1.10148231608021	4.3757707452203	5.41029777121024e-14	1.60759283712424e-13
AL590004.3	0.04583545656	0.240590607502674	2.39204437262107	1.22231242277245e-06	1.94633064020836e-06
SCX	0.0729024296	1.12299446850267	3.94524011562503	4.33090613659574e-25	1.32481308229711e-23
ZNF610	0.0621140494	0.272270991975936	2.13205175484254	0.000774657475440441	0.000997788937673035
YJEFN3	0.1286605282	0.718937808823529	2.48229746019187	1.83790517595198e-17	8.11867025886008e-17
FAM171A2	0.0603110616	0.454013606780749	2.91224100074764	7.25700905880536e-15	2.35672886059046e-14
AC104534.1	0.1241830898	0.87003829684492	2.80861017312147	7.24477839519918e-11	1.61035784877052e-10
AC124798.1	0.181985716	0.617449881427808	1.76249681930654	0.0216011640999676	0.0248284799943334
VPS13B-DT	0.732605116	2.32134441684492	1.66385290962481	9.85396405099663e-14	2.85087316091713e-13
PRR36	0.05837781718	0.542248295561497	3.21546144033005	6.11150362897061e-14	1.80632196843801e-13
COMP	0.10039669798	1.18736933995187	3.56398504034004	3.10479764000455e-05	4.44813262852599e-05
PKM	4.01863632	25.243529815508	2.65113573032103	6.16818641973848e-14	1.82209143230407e-13
CENPE	0.04226950372	0.647009599385027	3.93609803787059	2.02640108621065e-26	1.41020628924543e-24
AC113139.1	0.1171934562	0.348414928609626	1.57191442532996	3.37660629233294e-08	6.06044971534604e-08
DIRAS1	0.0255032633	0.498506814524064	4.28885946046787	2.02984366377603e-08	3.70397125230933e-08
TMEM119	0.3082822664	1.60011377987968	2.37585068751639	0.000602338731546829	0.000781440616823856
FOLH1B	3.004702136	1.02946535772995	-1.54532669685052	8.63624885116048e-18	4.0034035057475e-17
ARF4-AS1	0.1571351532	0.450966764090909	1.52101514527588	2.90887577828023e-10	6.14288067376867e-10
MCM5	1.97738362	8.53781602967914	2.11027428956979	4.10313416609422e-23	5.7013766091602e-22
AL513534.2	0.154523282	0.702501156149733	2.18467637451333	1.47844678692793e-08	2.72971680690585e-08
PI3	1.1007817934	6.61595804347594	2.58742157176897	0.000173179299141797	0.000234054106996787
BAIAP2-DT	1.71926411	4.8779773842246	1.50449188354061	9.51364574776489e-19	5.06363643337059e-18
AC132192.2	0.117528538	0.973848203449198	3.05068580165566	8.46622482225621e-26	3.89539633557364e-24
AGRN	5.4445167	17.0434705989305	1.64634325032079	8.74518885005235e-16	3.13909615674993e-15
PLEKHA8P1	0.378214998	1.08340299224599	1.51829150133524	2.87109646264927e-20	1.98975324145926e-19
FBXO43	0.01420277532	0.393030095887701	4.79039501472256	2.81504333307929e-27	5.31143944651004e-25
HIC2	0.2704329234	1.07484365540107	1.99078411765431	1.14869207357878e-17	5.22622037943688e-17
AL365181.2	0.04487227268	0.87208313713369	4.28056951582597	5.84749832775755e-16	2.13802357859472e-15
CCT3	25.3866592	89.0718180213904	1.81089848721173	6.29099340282659e-28	2.61005629518661e-25
PTOV1-AS2	0.453242904	1.55687977778075	1.78030120550876	4.1736154646214e-18	2.0164224903126e-17
TRAF2	2.172885774	7.70419682085562	1.82603222474417	1.71195852821143e-26	1.24317962339945e-24
GIPR	0.04967965976	0.334761373858289	2.75240587526336	0.0013298157758793	0.00168338510601304
UBE2Q2P2	0.100507415	0.299218160080214	1.57389579650375	1.2708559839832e-15	4.46014638463698e-15
ZSWIM5	0.2083541768	1.33574611231016	2.68053589157907	2.71659658310082e-11	6.28864811239777e-11
MSTO2P	0.1548436192	0.995720456363636	2.68492883595653	1.70807071129764e-25	6.42526959912009e-24
MIR331	0.146920928	0.510795453903743	1.7977057713262	3.44155026652484e-07	5.70132637884327e-07
MCHR1	0.4367566984	1.53033185237968	1.80894280060118	0.000771276359976175	0.000993511024241122
AC006111.2	0.1059242172	0.30204526473262	1.51173230217401	7.10971950273037e-08	1.24433129136123e-07
AC011294.1	0.01120190432	0.377689370371658	5.07538426545361	2.6226669563162e-17	1.13275881831893e-16
AL137230.2	0.0665422674	0.263778069625668	1.98698169324192	1.42184596278266e-11	3.37133322975525e-11
CCDC162P	0.05934368916	0.503744052695187	3.08552437968595	0.00217115025726578	0.00270373930784768
AC129510.1	0.090145322	0.278624438449198	1.62799727230509	6.53009563119184e-10	1.34350403094563e-09
ADRA1D	0.0551029483	0.39655649334492	2.84732498875601	0.000130907718859141	0.000178556204196437
PHYHIPL	0.394340008	2.6338741936016	2.73967444477436	1.05087926669442e-07	1.81601505559547e-07
RHBDF2	1.06156133	3.56447821122995	1.74750317910963	5.83937516879711e-19	3.21878693297853e-18
AC090921.1	0.007595896	0.448914892751337	5.88507799541589	1.844717057278e-05	2.69369332843654e-05
LINC02615	0.1100324512	0.410029506951872	1.89779866236642	1.78137176074118e-17	7.88562712639788e-17
GPAA1	17.43484952	70.8044443315508	2.0218660075431	5.72977823681657e-28	2.61005629518661e-25
TUBG1	4.61100594	15.7212547352941	1.7695629363221	1.50392486558979e-25	5.86882081894408e-24
SRXN1	0.3618669342	1.48891373962567	2.0407289818985	4.59211054442876e-16	1.70552435652767e-15
AC015912.3	0.3688417042	1.48285578163102	2.00730459939698	5.57253438152244e-10	1.15175160040407e-09
GARS1-DT	0.1505795382	0.515298876898396	1.77488370827511	1.60683589304599e-24	3.65631785908094e-23
BRIP1	0.1531843038	0.677148929491979	2.14420469192873	2.18929899119556e-16	8.4486302566886e-16
AC124283.2	0.0858225566	0.307267209304813	1.84006503095783	1.02085637613558e-11	2.45117067196901e-11
LRFN4	0.3309592428	1.06127572470588	1.68107405722294	0.000445576370821246	0.000583001687854011
SMC2	0.700184372	2.19551496524064	1.6487526017862	6.79074923017917e-18	3.18951331952904e-17
AC011005.4	0.041809281	0.403155757700535	3.26944218773694	2.20562072315851e-17	9.64352809376791e-17
CCDC102B	0.1562458546	0.607123396791444	1.95817185782234	1.52894007880719e-18	7.87430070805972e-18
ATP6V1C1	4.14190372	12.9954973048128	1.64964592004651	1.29975005543274e-24	3.0661617833104e-23
PCDHB2	0.03013254956	0.38302234890107	3.66803392236506	9.23238319534791e-09	1.7312143721646e-08
AC110285.6	0.1178698956	0.732615251181818	2.63586043878814	1.45670684501132e-18	7.52549264626634e-18
LINC01315	0.1636063176	0.665645310935829	2.02452518355573	1.96921985477502e-11	4.60195158720903e-11
AL121845.4	0.5644753942	2.07372498877005	1.87724198132526	1.68601362294947e-05	2.46908499730007e-05
AC099560.2	0.4796643006	1.38107009171123	1.52568956582584	1.65655175547617e-08	3.04542954540044e-08
AL021997.1	0.0468480072	0.348035264224599	2.893173907123	5.17676916059551e-07	8.47504396395474e-07
ZNF385D	0.02067540376	0.443669243139037	4.42349713496634	1.44416358011171e-08	2.66884798099573e-08
SYT3	0.01578169554	0.695737732622995	5.46221944811536	0.000331230491093547	0.000437432724143625
TXNRD1	6.76314148	28.1066241925134	2.05514474676457	2.47663857559023e-18	1.24032436250399e-17
DHX34	1.243935704	4.38059462219251	1.81621479662465	4.70237162625665e-27	6.26586392578795e-25
TIMM8AP1	0.1809923478	0.69319383315508	1.93733011724056	6.08534533303545e-10	1.25462828974643e-09
AC010643.1	0.0655692329	0.529093469237968	3.0124316883683	0.00126245729684277	0.00160066513109147
AQP8	0.1654695592	3.24762903244118	4.29474910744168	2.68210155970526e-07	4.48637558840233e-07
HMGA2	0.002169301458	0.256210656724332	6.88395612184866	0.00244971596518397	0.00303873824406425
SCAMP5	0.989145148	4.01898586363636	2.02257735894811	2.94917519501328e-11	6.81005448736510e-11
GINS4	0.1042042102	0.606814162513369	2.54184118870392	5.38539436908714e-17	2.23971256853818e-16
MYO5C	0.544513308	1.55078620393048	1.50996059158394	4.19825324056614e-16	1.56971626648614e-15
VN1R81P	0.0586903534	0.310351612513369	2.40270834149501	3.89941646905946e-05	5.5461171647987e-05
TOB2P1	0.0749858388	0.692543934385027	3.20721552629002	1.08933292976997e-20	8.27377835062212e-20
AC079907.1	0.0535962476	0.269709765962567	2.33120385844591	2.43918787784732e-14	7.49297699757328e-14
AC090772.3	0.0983998822	0.509420617406417	2.37212885638297	4.50501343406889e-11	1.02259764033458e-10
POLA1	0.530661838	1.54454619438503	1.54131831216184	6.37005470733803e-19	3.48600879424005e-18
HCG27	0.1189704556	0.442373732994652	1.89466237673313	6.23309504973644e-19	3.41776603810565e-18
AJ009632.2	0.3193457764	1.33036806628342	2.05863416920785	0.0139886764540775	0.0163395254308695
DDX11L2	0.1289964086	0.421102091336898	1.70683914042929	4.2017682657777e-08	7.47926394277088e-08
ZNF669	0.476459814	1.36870782002674	1.52238806203128	2.50449204189428e-14	7.68087148066806e-14
AL139089.1	0.0844164202	0.434985291764706	2.36537106353892	1.90648853151664e-21	1.7065628570448e-20
TONSL-AS1	0.3154811148	0.916381500588235	1.53839468881423	9.36999504953313e-16	3.34969300764774e-15
H2AC3P	0.0850002824	0.255685287299465	1.588829607587	0.00317284266435805	0.00390112030183364
VCX	0.00176336	0.332463557085562	7.55872535923082	8.63736883346617e-08	1.50303536420663e-07
AL118511.2	0.0256685014	0.430417484973262	4.06766571124902	1.41978198916239e-12	3.66623357807518e-12
SGO1	0.06199672274	0.882110658850267	3.8306957909361	1.52320002549941e-25	5.90266515681929e-24
AC107959.3	0.0666197406	0.506232175508021	2.9257775646685	1.61144524553678e-10	3.47775662113391e-10
DIPK1B	1.578511548	4.70864148449198	1.57674606506842	3.30781947158737e-11	7.60038530945828e-11
AC073842.2	0.0355886282	0.299098516016043	3.07113252363226	6.32199588169363e-17	2.61167388612533e-16
CARNS1	0.118179677	0.434684340427808	1.8789861622727	0.00461824242505042	0.00560688267668766
DNER	0.004453329	1.16019850735027	8.02527175484751	0.000129051798746996	0.000176111050140724
IGSF3	0.2408841758	2.36928714561497	3.29804152845489	3.14459569399066e-15	1.06103105618246e-14
MAFA-AS1	0.001713662	1.76213596227273	10.0060269455699	3.42579449708578e-13	9.38147560097175e-13
AC131009.2	0.1101697648	0.437011238930481	1.9879420407667	0.00153422811576724	0.00193189671211885
CIART	0.664036666	2.95233505224599	2.15252164818208	3.67040186986986e-15	1.23073784442012e-14
USP54	0.2201706584	0.794030860320856	1.85057286205991	1.58261658896597e-08	2.91399650191926e-08
ZWINT	0.862960946	7.93387810802139	3.20065905718099	9.38927366612467e-25	2.3760552844184e-23
GABBR2	0.02277512432	0.645022334160428	4.82381828106478	1.2645429144227e-07	2.17158326630813e-07
AC025627.1	0.4188731554	1.34277143457219	1.68062841799173	0.000110316234905097	0.000151310368108252
DBF4	0.432427485	1.34409398796791	1.63610389595882	1.27047333329879e-20	9.51544646311946e-20
TYRO3	0.1966765112	1.06489268624866	2.43681147730882	1.38474867272809e-06	2.19493900843737e-06
HSF4	0.461793387	2.49544323216578	2.4339766663148	3.2214104800838e-23	4.67454368708598e-22
LAMB3	1.945822024	6.83543953663102	1.81265435085467	0.000192261364134379	0.000258796687924919
RIMS3	0.08142942496	0.289347554090909	1.8291813293689	1.32885194395446e-12	3.43887281808605e-12
MT1F	89.06042548	17.0529357648396	-2.38476437496555	2.35785477166607e-22	2.65728005373594e-21
AC020904.2	0.04842225536	0.228573834197861	2.23891807935287	1.79023927563155e-17	7.92068248519156e-17
CPLX1	1.009141124	4.42482349967914	2.13249196597441	1.5407200697599e-07	2.62985248902707e-07
BCAS4	0.1211224936	0.628040684759358	2.37439120846588	4.59211054442876e-16	1.70552435652767e-15
EIF5A2	0.308030112	1.32897568855615	2.10917141710238	1.15367676730465e-06	1.84090086629619e-06
RPL18P13	0.0098776362	0.558885364705882	5.82224275176271	3.20983267730627e-11	7.38438366065693e-11
ADAMTS10	0.651925006	2.04310190994652	1.64798324839393	1.9816847275764e-10	4.24117097898271e-10
AL035701.1	0.0783058762	0.37813238959893	2.27169895234673	2.2649819797899e-08	4.11595354438591e-08
NAV3	0.07898646526	0.617569841914439	2.96692493619262	3.6308556141989e-06	5.58711539233002e-06
AC097658.2	0.0679064426	0.229079278743316	1.75422660499018	1.81168657720168e-06	2.84976353479209e-06
AL162582.1	0.1339429498	1.82762410975936	3.7702788287914	6.13275757750207e-09	1.16606908652655e-08
GLIS2-AS1	0.4748259432	1.67978689679144	1.82280755246025	5.69841714111024e-06	8.65226937189302e-06
ANGPTL6	7.50158012	1.40705719470588	-2.41451354133708	3.96432682949536e-27	5.8080865531782e-25
FTH1P23	0.616287784	1.78885767606952	1.53736250965794	6.96755132977133e-16	2.52817819486945e-15
AL390728.3	0.0455013654	0.245765612807487	2.43330132658156	5.52272522015099e-08	9.74337769377436e-08
CRYBA2	0.00399907154	0.372186173893048	6.54021556243843	2.13630231154572e-06	3.34400386199031e-06
LCNL1	0.01339059376	0.226461377395722	4.07997318349386	0.024856650167215	0.0284489667027222
TDGF1	0.2295798796	1.8673749116738	3.02394349085903	0.000240479256481787	0.000321087580282901
AL353801.3	0.044827413	0.237765398716578	2.40708563063724	4.70695691069719e-14	1.40686460849077e-13
AC009690.2	0.0831681236	0.325001862299465	1.96634539688668	9.64390185695676e-24	1.6537212403993e-22
AC006277.1	0.037977919	0.243758425828877	2.68221932807183	5.78328324585946e-22	5.80954702156134e-21
ZNF682	0.2022469604	0.627343377802139	1.63313730124068	1.09106157357559e-05	1.62067861987367e-05
NOL12	0.316305976	1.10413816336898	1.80352799298304	7.94117892918541e-26	3.70484833729762e-24
CEL	0.03378325924	0.531241933131016	3.97498860511474	4.26161423797979e-15	1.41759571803901e-14
LINC02127	0.0666551696	0.278649271016043	2.06366170273	2.5503287337898e-06	3.97050619982823e-06
TAGLN2P1	0.0969273098	0.324918962593583	1.74510482798873	2.25492758184488e-14	6.95123670579055e-14
AL158071.3	0.203915657	0.61944283657754	1.60299860147764	6.64630872950362e-10	1.36661409312633e-09
AL355987.4	0.03268256032	0.266789634537433	3.02910970285315	1.28338193090954e-15	4.5012694267222e-15
RPL12P14	0.6195195592	2.34776941459893	1.92206898525359	0.00147642651196571	0.00186117382190266
NDOR1	0.959535968	3.15838164010695	1.71877671678317	3.60154816184652e-24	7.22993478355295e-23
ENTPD2	0.372271672	1.96584486024064	2.40072172849034	3.92713078890299e-11	8.96418456146751e-11
CLGN	1.1030498482	4.60144386027273	2.06058863749132	4.85637816581085e-05	6.85608488288919e-05
TLE6	0.251499862	0.923411748983957	1.8764164801508	3.35280794819926e-09	6.5205633850517e-09
DTNA	0.3148070458	1.48954052475936	2.242327638641	2.75008085669589e-14	8.39704761764803e-14
GMNN	2.32243706	17.1576265505348	2.88513859169316	3.29761136910844e-27	5.34725292105332e-25
AC008738.2	0.1046409858	0.452417493128342	2.11220667617526	1.19584968426557e-09	2.41279070145005e-09
POC1A	1.41727392	4.88376504946524	1.78487517771582	5.85645304130686e-22	5.85364923374669e-21
ASPHD1	0.3101057428	3.12793261060963	3.33437728264439	0.000223978719152114	0.000299751006993478
LINC00653	0.06394454086	0.284248524545455	2.15225975829884	2.23359273179325e-16	8.61757121885213e-16
SIGLEC11	0.7359003394	0.220600874903743	-1.73807188731962	2.51011572763546e-17	1.08894629904492e-16
CEP85	0.64952086	1.90087218783422	1.5492137652181	2.45031248551978e-18	1.22824487194332e-17
ABHD11-AS1	0.0760769914	0.338653370080214	2.15427725418932	0.000134788935766614	0.000183715097533376
LYZ	28.35248112	189.743984147861	2.74250724981274	7.9773252278729e-07	1.28644671194297e-06
SERPINI1	0.511892378	3.31551581863636	2.69532090814953	1.43092573437999e-17	6.41937190857228e-17
AL135844.1	0.162876158	0.715961335294118	2.1361062424781	1.30829450973985e-11	3.11314074678373e-11
AP000553.2	0.0181065184	0.274424631764706	3.92182891012711	6.82242377316151e-17	2.8093718407136e-16
GRK3	0.61851819	1.77335257037433	1.5195914660587	0.000290234334607051	0.000384996732317287
FCN3	49.70631696	4.06100382590909	-3.6135209177357	2.24770110305628e-26	1.49566150690223e-24
PFKFB4	0.1512971842	0.756509370588235	2.32197281492694	2.31022147874226e-17	1.00666107847517e-16
BMPER	1.506146164	0.0992274933475936	-3.92397806383481	1.0809661063382e-28	1.70685591880176e-25
PRSS2	0.0055582138	7.86686092725936	10.4669510343647	5.94515512922471e-06	9.01461470434055e-06
SOX4	1.773996926	7.17303145082888	2.01557944669179	1.41873379609616e-06	2.24752839442266e-06
TMEM151A	0.10499169202	0.977129521042781	3.21827463570207	0.00156487515668778	0.00196870630212408
AC037487.3	0.10423258	0.817355716042781	2.97115778931459	1.41448738690859e-13	4.03911238436438e-13
AL512306.2	0.07545305616	0.36208224157754	2.26266617902878	2.37734530740043e-13	6.61228356737284e-13
AC005041.3	0.15566408	0.778377530401069	2.32203398793795	9.66463913990789e-21	7.40504637533115e-20
MMP1	0.16891921284	1.99811605924866	3.56423504909914	3.40466340306186e-08	6.10725895800013e-08
FMO1	0.20943674566	1.62116794687433	2.95244706603658	0.00372950090570566	0.00455803796366456
IL3RA	1.110345168	3.9359249802139	1.82569449237805	7.3157408022746e-23	9.35585780088747e-22
CUL7	2.052043256	7.27325631016043	1.82554027536602	3.27019760732485e-26	1.9437309764249e-24
CCDC163	0.1975537474	0.885418248663102	2.16411389492243	5.85645304130686e-22	5.85364923374669e-21
SCUBE2	0.11403773308	0.797314024553476	2.80563678017482	0.0131924261655108	0.0154407779829265
SERPINH1	6.27924478	22.4027163716578	1.83501071415511	2.96637630367648e-19	1.71612113003133e-18
SNHG14	0.2113689906	0.637834187762032	1.59341768960409	0.0031190609747403	0.00383697108345824
POLE2	0.325707436	1.63906210588235	2.33122195839959	7.09889182578393e-21	5.57169601852647e-20
MAGEA6	0.01013803428	4.82822755406952	8.89557191432841	5.66365419889921e-05	7.96382829011741e-05
GPRIN1	0.1109527022	1.06555055024064	3.26358232768116	1.95142530935107e-21	1.73642544042523e-20
AC006213.4	0.2532445336	0.839264129278075	1.72859379223135	2.01309904495697e-10	4.30512156721244e-10
AJM1	0.2156307688	1.27547221363636	2.56439651091485	3.9681839971252e-26	2.15884720260538e-24
ARHGEF11	1.78771333	6.37219558208556	1.83367513753369	1.49773550177898e-23	2.38922429328677e-22
SNCAIP	0.1151276764	0.555999720053476	2.27184946117504	1.26732695146246e-05	1.87135485309221e-05
TBKBP1	0.55716648	1.82216851604278	1.70947601636005	6.51009331752804e-18	3.06718134243592e-17
FAM81A	0.03090736726	0.235609405195187	2.93037445724564	2.63664514113425e-16	1.01095608694271e-15
SPON2	10.29494628	33.2525247994652	1.69152758392707	2.61588071622886e-15	8.89463349398502e-15
SFI1	0.340828346	1.3167913342246	1.9499095148814	3.60354104656556e-21	3.01534782363417e-20
GDF2	6.78023101	0.359489714593583	-4.23731202918668	2.11144068111518e-32	3.52652822559857e-28
TUBA1B	8.5380062	27.8782160906417	1.70716713168662	3.64255466619331e-17	1.54607237699519e-16
CMTM4	0.414764418	1.72942005588235	2.05992428728725	1.16159579256442e-19	7.16431792001881e-19
KLRA1P	0.1080931242	0.30848464726738	1.51292393458518	1.65450399888964e-11	3.89478869477868e-11
TNNI2	0.2211634702	1.96764127981283	3.15328220835456	7.03945681073813e-11	1.56722485716635e-10
AP001160.1	0.1207946932	0.416396614705882	1.78540126460133	6.81639006063418e-17	2.80761070098226e-16
TMSB10P1	0.1277276398	0.519576809625668	2.02426628730886	1.17076031533288e-06	1.86762548105919e-06
COLEC10	12.3082087	1.15168949939037	-3.41779709424635	7.68251638944938e-28	2.70949454745644e-25
FAM241B	1.011710864	3.39382421045455	1.74611479736624	3.00101388568322e-10	6.32945244584937e-10
KRT86	0.0826192301	0.575996402820856	2.80151028046706	2.96166655511592e-07	4.93473212325879e-07
AL035252.4	0.04476614678	0.229855092580214	2.36024458073707	9.07447306750398e-14	2.63448373324268e-13
RAB11FIP1P1	0.0820874916	0.241114049762032	1.55448141189792	7.34305669129498e-07	1.18737276462396e-06
NR2C2AP	2.45586466	9.78104527005348	1.9937575922108	2.30667049319901e-26	1.51677206997677e-24
GTSF1	0.08244380658	2.66946317947594	5.01699472122716	0.00322288162513095	0.0039611869087451
AC012358.3	0.1519493094	0.492972834438503	1.69791803030714	3.43788491531305e-20	2.34557001043948e-19
ARFGEF3	0.05074618566	0.66103957355615	3.70336535094915	5.5202973021057e-08	9.74013480825047e-08
AC113410.4	0.1191825682	0.625474510882353	2.39177785264147	1.96136255798691e-11	4.5867652539201e-11
PRIM2	0.502543684	1.85903110828877	1.88722999770374	9.99789999135926e-26	4.39434014883375e-24
REEP4	2.40705658	6.85229039572193	1.50931623918091	4.74769254242143e-19	2.65292609044907e-18
MT2P1	34.59531866	5.01966500569519	-2.78491383743767	1.68653116494133e-22	1.95614191089237e-21
CYP39A1	16.71967308	4.51759933148128	-1.88791841060532	8.82169983533944e-21	6.80554414087018e-20
DSCC1	0.2341835582	1.61678651818182	2.78741750245951	7.63432384269654e-27	7.77490712321449e-25
MYBL1	0.1662265546	0.633667184224599	1.9305744342453	8.9800212588051e-17	3.63686505976146e-16
HERC2P2	0.4723030896	1.87544683229947	1.98944948599979	2.02299202951064e-20	1.44888562936907e-19
VEGFD	0.2662502494	2.45003411586898	3.20194705654949	4.05562776164084e-06	6.21954778027044e-06
ABCD1	2.7213672	8.41806571925134	1.62915713703803	5.99581032979351e-22	5.96793945936896e-21
TSPAN10	0.1778539774	0.953881118048128	2.42311623656473	1.09934240552337e-11	2.63017001246975e-11
AC005332.5	0.359772318	1.79095190668449	2.31557050590873	3.9681839971252e-26	2.15884720260538e-24
LRRC69	0.04392304198	0.252894212620321	2.52548414219022	1.95709747093895e-18	9.95657689906255e-18
MCCC1-AS1	0.064952252	0.30127246802139	2.21361738510869	2.8751546066968e-15	9.75042279006091e-15
RMI2	0.4533417518	2.79558281203209	2.62447814020743	1.24613728901712e-18	6.4959378905006e-18
AP003068.4	0.1202525564	1.31546965566845	3.45143850071129	2.32033986708105e-17	1.01080637610818e-16
MAPKAPK5-AS1	1.350741712	3.96756697593583	1.55450274741937	8.70924779388407e-25	2.25173152714322e-23
TBC1D31	0.1788026378	0.733433060695187	2.03629727920424	3.22825461936655e-26	1.92565388045215e-24
FAM83D	0.603308522	5.35644238101604	3.15030724940267	8.22270494095883e-24	1.44411795924179e-22
RPS27AP5	0.3786069612	1.08754110213904	1.52229708439788	9.41317794799706e-14	2.72807388664666e-13
PCLAF	0.2912485936	2.71425090374332	3.22023110047732	2.09324855009523e-25	7.6003124529762e-24
SLC25A19	0.555922162	1.62648325668449	1.54880116928317	2.93401487782874e-19	1.70034408360498e-18
LY6H	0.01121817558	0.358940915395722	4.99983641061385	1.93217436391448e-21	1.72480899123996e-20
KRT81	0.0556961938	0.385038486572193	2.78935201350124	1.24493955837232e-05	1.84008677025969e-05
AC010973.2	0.1103049072	0.626642252272727	2.50614507442802	2.01049809134568e-24	4.44171152402851e-23
KCTD7	0.2041586522	0.817460615962567	2.0014585154165	1.82030361748692e-23	2.83079245989446e-22
ZNF883	0.04360959278	0.515589963871658	3.56350675751934	4.17221082071355e-10	8.69531633735434e-10
CEBPA-DT	1.439060474	4.88409728764706	1.76296471795352	3.63788124726243e-14	1.09813650084542e-13
AC125603.2	0.028106012	0.391142010994652	3.79874183107629	1.96951685079646e-05	2.86915572978652e-05
TLX1	0.0981722093	1.09426943072193	3.47850950903351	2.1552782934201e-14	6.65764095636246e-14
CDK1	0.228708027	4.31980718582888	4.23938801303831	1.0579904618935e-26	9.25160036363625e-25
LINC00853	0.2874817998	2.16617785229947	2.91360917072484	1.42546626505655e-21	1.31251375902206e-20
NUP37	1.162054514	3.33913159144385	1.52279519985482	2.59706630884948e-25	8.87038885284336e-24
AC022211.3	0.07203852892	0.326489717307487	2.1801969294951	4.40077757539809e-18	2.1189446684876e-17
LMNTD2-AS1	0.195996943	0.824573497219251	2.07281693948417	1.01281077680489e-13	2.92613139494815e-13
AC106782.4	0.1828466834	0.884209485240642	2.27375375238274	9.94270832795221e-15	3.18067639328592e-14
E2F7	0.01829571966	0.356783639938503	4.28547139286703	9.52639976372908e-24	1.63525762632309e-22
ZNF547	0.1308973118	0.372462878930481	1.50866117887607	1.02211441553211e-13	2.95249999450317e-13
RNU6-1095P	0.060337554	0.226242359358289	1.90674095247419	1.78348823180464e-05	2.60724905449463e-05
UNC119B	0.800997822	2.97125017433155	1.89119985790708	3.59606178694552e-20	2.44450239990086e-19
ZSCAN12P1	0.1441321882	0.484308645802139	1.74853419778165	1.14077420987253e-15	4.02646045082227e-15
CTHRC1	0.194154399	5.02990444355615	4.69525469225663	1.21394080771769e-20	9.12069698540348e-20
HEATR1	0.954837316	2.90238676497326	1.60391292763027	4.8523787085975e-19	2.7068947625583e-18
RHBDL2	0.06685972448	0.225025040721925	1.75087623813897	1.22757063177242e-08	2.28368062952361e-08
SLC16A1-AS1	0.0932945286	0.286343485695187	1.61788240295364	9.71230657500923e-18	4.46627049602985e-17
PRXL2B	2.121843806	6.43449526631016	1.6005085252943	1.78965561079262e-16	6.99855490785725e-16
AL080317.1	0.079016928	0.284139998315508	1.84636826984999	4.32010716545811e-14	1.29727489891193e-13
CHGA	0.00796151786	2.12530166551604	8.06040841052673	6.91713993723387e-12	1.68607809736836e-11
C20orf96	0.943302298	3.07998704572192	1.70713219562851	9.18902325717821e-23	1.14533631672679e-21
AL121772.3	0.0451012078	0.234478953342246	2.37822045915726	2.54313292635218e-15	8.66137971776797e-15
DXO	2.60022446	7.71557754545455	1.56913798615774	5.33512301010587e-26	2.70021892469055e-24
PABPC1L	0.929053256	4.77225599117647	2.36083822998461	5.32948776533716e-21	4.29807361934627e-20
XXYLT1	0.410744116	1.2351092526738	1.58832684879991	8.91571515777682e-19	4.76818042155583e-18
GOLGA2P10	0.221094573	0.87686086923262	1.98768433652115	8.20882321890183e-18	3.82011048765947e-17
AC010883.1	0.422618428	1.25077985826203	1.56540031081829	3.41282233579891e-12	8.52924714237818e-12
AL162595.1	0.2494708386	0.770419959037433	1.62677389469427	1.62186670036719e-17	7.23322233098339e-17
GTF2IRD1	0.631465766	2.23288546336898	1.82213282189017	1.70688213497261e-20	1.24327716608428e-19
AC106897.2	0.1205275386	0.403118605748663	1.74184155494979	4.80907509425999e-09	9.23869015692781e-09
ATXN2-AS	0.1781597562	0.546941146657754	1.61821411184937	8.57425055832356e-16	3.07975514299413e-15
FASN	26.76458414	84.1738208582888	1.65304636965682	1.56824323885176e-12	4.03587035058584e-12
AC022413.2	0.1296197508	0.416863449518717	1.68528931703369	6.39984326947326e-14	1.88820252659118e-13
AC011447.7	0.03392400068	0.473706504005348	3.80361525726997	9.64256272223857e-15	3.09057920911204e-14
FER1L4	0.03265204114	0.392199205614973	3.58634152814595	1.01088519462496e-11	2.42836656517293e-11
CPE	5.36313666	21.1948109278877	1.9825621758606	4.02439552866983e-11	9.17867733440441e-11
PRKAR2A-AS1	0.0800300718	0.37785636328877	2.23922381002703	6.98510021345691e-22	6.86669474780208e-21
MYBL2	0.2345856964	9.27492283909091	5.30514832511663	3.9681839971252e-26	2.15884720260538e-24
AL355482.1	0.0631047438	0.359043777385027	2.50833939254264	0.000172621578620058	0.000233338103440613
FANCG	0.66871755	3.0398013815508	2.1845081766877	1.13602944309579e-25	4.85267615309102e-24
SPHK1	0.741709572	5.34771994505348	2.84999762216884	0.000159308432843402	0.000215954017153681
USP49	0.1098695934	0.429092347379679	1.96549599848405	1.20519191126543e-26	1.01151333175654e-24
CDCA3	0.0897236222	1.48468790008021	4.0485280160541	2.10607388168929e-27	4.56826571064604e-25
AL009174.1	0.3949492092	1.12877884895722	1.51502382156373	4.74341207725839e-09	9.11778898772812e-09
CA12	0.32597838744	3.73601769977807	3.51865306877902	4.76068637549532e-09	9.14679559466032e-09
PYCR3	2.93010406	9.07280942513369	1.63059745360687	1.84260730735561e-23	2.86015123117597e-22
AC091390.4	0.1210009716	0.425846606951872	1.8153152228291	4.9257772970027e-15	1.62621728433562e-14
TMEM132A	0.2646982252	2.61547240331551	3.30465112104331	2.32277037996815e-18	1.16781790747225e-17
LNCTAM34A	0.3195567098	0.91812488302139	1.52261842158317	1.44525035708231e-13	4.12202381557185e-13
H1-2	56.320394	226.416095839572	2.00724719072185	3.04756759446129e-11	7.02948128196278e-11
SNRPEP4	0.1945894282	0.826380731925134	2.08637328396747	3.98519627882828e-19	2.2594560563431e-18
AL691482.4	0.1580068838	0.495739905828877	1.64959598396164	4.41341674292609e-05	6.25427510948172e-05
C1orf112	0.401262978	1.23349773828877	1.62013511133667	2.21724058794647e-14	6.83884622343157e-14
ITGB3BP	0.52037774	1.52268324839572	1.54898470586488	4.97445974337893e-21	4.03905817374404e-20
MYL6B	2.49839214	7.65271230213904	1.61497122793933	1.89515949767515e-18	9.65912539828207e-18
ZNF888	0.081107186	0.315869388262032	1.96142648218775	0.00160863458966696	0.00202223505318512
TAF1A	0.295416584	0.927112749385027	1.64999398272883	6.71948536350033e-18	3.15959584856933e-17
NALT1	0.2121974974	0.817236327914438	1.94534569480036	7.57720953041418e-13	2.00752781689368e-12
CBR3	0.2383763508	1.4323794740107	2.58710073115805	4.68446085562453e-16	1.73750533445794e-15
IL1RL1	0.9618157072	0.140925574991979	-2.77082703289331	6.94027178993617e-14	2.03898714926146e-13
CDC25B	4.04432042	13.2110275427807	1.70777347506925	1.70865514545214e-17	7.59594310336482e-17
AL732292.2	0.0597260414	0.251258460721925	2.07274016828087	1.04928472036599e-10	2.30321374681992e-10
AC139530.1	0.504626934	1.53210642112299	1.60222739528575	1.13086868640095e-18	5.93581671912906e-18
HRAS	4.5210733	13.5673658903743	1.58540343479058	4.30625271138958e-23	5.91472309092342e-22
C5orf34	0.06726260924	0.588786724438503	3.12986849300802	1.58364541093041e-26	1.19144349789909e-24
AL139288.1	0.0284754728	0.335321224786096	3.55775210270013	1.1854645810637e-10	2.58920222739975e-10
ZIK1	0.1014987036	0.300968785697861	1.56815256827046	0.0439465632767739	0.0492978373194088
MRPL45P2	0.2515583356	0.72243224197861	1.52196928604501	1.133784157543e-20	8.58796507903999e-20
ZNF512B	2.144983074	6.64385066390374	1.63105338221199	2.75097272528963e-22	3.03679751869051e-21
ECM1	13.05024118	2.56409514572193	-2.34755476726266	2.36717326571233e-26	1.5504520738795e-24
RAB41	0.099848055	0.312953980668449	1.64814429705415	1.20648045604922e-18	6.30890312364874e-18
CLIC3	0.3139194746	1.28949683451872	2.03834179439829	0.0391195928801374	0.0440903866849352
AC145343.1	0.1456116654	0.786465113181818	2.4332568316089	1.35799877798769e-17	6.11226480648955e-17
RAB11FIP4	0.458042076	2.60419534446524	2.50728563491595	4.46685877475071e-22	4.63676042609611e-21
KIFC1	0.2230273094	5.17819064839572	4.53715580056077	3.21192302776622e-27	5.31143944651004e-25
NSD2	0.51557845	1.88555507058824	1.87072541854319	1.21690307380127e-23	1.99261913123812e-22
PIF1	0.06120844928	0.68618454540107	3.48679391019819	1.79826730086193e-23	2.80174071445858e-22
MYH3	0.1701003212	0.748688594572193	2.13797991153966	9.84051952783285e-05	0.000135506931448482
H2BC9	0.0351317604	0.32531389684492	3.21098467834682	1.2656950784774e-06	2.01138336829016e-06
SFN	1.1581790832	25.4414030422995	4.45724798244226	7.39739542879544e-17	3.03342250065655e-16
SH2B2	0.422752026	1.20613292700535	1.51250534059163	3.44027237878171e-14	1.03998967005271e-13
RNA5SP383	0.147886544	0.52758660802139	1.83491715494343	7.38215610122909e-10	1.51340089852373e-09
CIB2	0.2927863244	1.45960185993583	2.31765482019166	1.62224840339972e-09	3.23635843688272e-09
NCCRP1	0.04146423658	0.27147123431016	2.71085989951495	0.00200020124987582	0.0024984938505292
AC091133.5	0.0091260798	0.511795638796791	5.80942877444669	5.02980844676196e-11	1.13677754638455e-10
H4C4	0.0450981668	0.260242205882353	2.52871426068475	1.86832556845982e-11	4.37961735360223e-11
WDR97	0.05274858682	0.231359967542781	2.13293490659822	8.63082545029733e-19	4.6202579061175e-18
TBX10	0.1944579358	0.571316166465241	1.55483124212078	9.07744267495489e-08	1.57747838473724e-07
AL691432.1	0.0833389964	0.248639275187166	1.57699057146463	1.01313325099343e-07	1.75259985065689e-07
REEP2	0.02965016152	0.408603687909091	3.78459035635069	1.95613809225982e-17	8.61447700068369e-17
ZFAS1	6.45919016	19.5377496283422	1.59683910702406	1.12962062669685e-15	3.99215482587617e-15
ZNF703	1.267586276	5.25525576473262	2.05167703447594	3.42387158777078e-08	6.14039549650462e-08
AL162413.1	0.011029778	4.24562926363636	8.58843083404314	3.94077681555266e-09	7.61351698939971e-09
CCNA2	0.2821818846	5.21444019334225	4.20781509918613	3.67283695771661e-26	2.07242306985753e-24
COLEC12	0.07991461498	0.714350073975936	3.16009997784113	1.50655812915263e-08	2.77977616804101e-08
RNVU1-21	0.027642523	0.268531099197861	3.28012797456543	2.06981202190445e-09	4.09064020705811e-09
LIMK2	1.712596938	5.40626851363636	1.65844751697271	4.73131993878041e-16	1.75293934377796e-15
AC006213.5	0.1032662916	0.378892469064171	1.87541906136318	3.48717402887654e-06	5.37245462875159e-06
CELSR3	0.03044999028	0.545259576229946	4.16242952998877	2.4292489307387e-26	1.58489514223429e-24
LSM2	9.35080988	27.0962084652406	1.53492776306904	2.1584007886887e-23	3.26240814232386e-22
LINC00221	0.0027121297	1.10443042905348	8.66966065413287	1.23062820485408e-06	1.95901184497454e-06
PERM1	0.05693955044	0.252846206454545	2.15075712574186	2.10032302095814e-08	3.8267257659041e-08
AC145207.5	0.1956888494	0.684147936737968	1.80574676832044	1.63077242255967e-18	8.37293605951171e-18
SMYD2	3.93868356	12.294135684492	1.64218489426203	1.0042042995484e-18	5.31776163952358e-18
FAM118A	0.772143888	2.23530529090909	1.53353026159391	2.19619441877927e-15	7.53199983212554e-15
CHST1	0.31275184	1.36629348131016	2.12717713208584	5.96003599614915e-09	1.13441049809325e-08
GHR	27.20086544	7.5518704376738	-1.84874663522395	5.2073271885439e-20	3.44310287818924e-19
AC138207.3	0.1257797676	0.748241164625668	2.57260346313208	6.34268708675494e-08	1.11393858804396e-07
CKAP2	0.713794978	2.76022773315508	1.95120564550273	7.12041782141341e-20	4.55652177981788e-19
PPP2R3B	0.32890773	1.08113208235294	1.71678796853945	4.09471049577826e-25	1.26647879074979e-23
SAA2-SAA4	136.2962516	39.051808994385	-1.80328460100071	7.73263246453867e-05	0.000107321279227792
ATP2A1-AS1	0.0633182802	0.498604757941176	2.97720267402569	1.89007324322834e-15	6.51692884153587e-15
PKN1	7.78934974	25.4020588877005	1.70537063375353	8.17585887897945e-19	4.39077797417089e-18
IL1RN	42.1808179	14.7111797933155	-1.51967411860854	1.46800776431168e-10	3.18341543489142e-10
TMEM150B	0.8647149276	6.47516390965241	2.90462021313748	1.50115059213155e-15	5.22446701183187e-15
AL359513.1	0.1202139984	0.575207539331551	2.25847768409494	3.59971879219881e-15	1.20793161506774e-14
FAM133A	0.01659571888	1.17087485285829	6.14063194936031	0.00335166249310073	0.00411492700380538
YEATS2	0.501625812	1.70780589759358	1.76746052184906	1.21690307380127e-23	1.99261913123812e-22
RAC3	3.532415018	10.8062123427807	1.6131341783333	6.92695987301481e-11	1.54361686189584e-10
BCAM	11.82304132	39.2249599572192	1.73017077706872	2.44092379779861e-11	5.66777551380959e-11
AC092171.4	0.0514403938	0.476921577245989	3.21277846338847	6.98635421646337e-23	9.01747203426362e-22
AC005077.2	0.6240770946	0.203444521657754	-1.61708882953609	1.33496895160008e-14	4.20453543836027e-14
SBSPON	0.09934828772	0.80481479171123	3.01808981294065	3.77011087604386e-11	8.61636451172476e-11
PKDCC	1.380367306	5.51956290989305	1.99950181651453	1.01810058333753e-10	2.23770442728036e-10
AC010280.1	0.480751289	0.169695883770053	-1.50233915519532	2.09852294889262e-14	6.49065375785269e-14
AL591895.1	2.803406022	10.1593699144385	1.85755831617364	6.18695610588663e-21	4.93243631887916e-20
AL365203.2	0.682079328	2.22808355160428	1.70779188961439	6.10944980261062e-15	1.99647878307968e-14
SRGAP2	0.48286337	1.38784206871658	1.52315647393436	3.06559146441539e-19	1.76678773770414e-18
BATF	1.718080734	5.00861111537433	1.54361276900231	0.000376247384812703	0.000495277728652409
SPAG5	1.328339164	5.66319722994652	2.09199321874066	4.30355261127e-19	2.42421368342096e-18
KCNU1	0.0029582451	0.869085829663102	8.19861326307761	6.85895850409e-05	9.57285242210338e-05
CDC25C	0.0508955729	1.66088175967914	5.02826538901703	2.31001896169852e-27	4.82274208728609e-25
CLDN7	6.42955266	18.9008597456417	1.55566159019789	2.87165711410683e-06	4.4520947850935e-06
LHX3	0.0150221658	0.295673950783422	4.29884241443286	0.0028142207493177	0.00347476269350959
TPM3P9	0.45269232	1.58852074941176	1.81108119845045	1.475490881445e-12	3.80479368564063e-12
AP003119.1	0.1952453002	0.959530532379679	2.29704089258425	3.55550950724776e-09	6.90111793027915e-09
SRC	1.476430456	5.36863527566845	1.86244199399773	4.70476688342641e-10	9.76864948868572e-10
ZNF93	0.097106609	0.372344625721925	1.9389971416024	4.57218888340691e-07	7.51251340193431e-07
PLA2G6	0.58048134	2.2960620171123	1.98384001357805	1.27788253574109e-23	2.0741685239988e-22
KIF26B	0.06537355342	0.380477543296791	2.54103228189543	0.0419585900147868	0.0471628218875408
TARBP1	0.767492326	4.28088004893048	2.4796831810603	1.73432408462211e-26	1.24856383023097e-24
ALS2CL	0.869577052	3.71415001756684	2.09464631459898	3.38864822412167e-17	1.44343796580669e-16
UXS1	1.5551954	4.72575200802139	1.60344806657094	4.04335073266494e-25	1.25524245236003e-23
LINC01063	0.0966336026	0.297361385588235	1.62162046301425	5.35776016146888e-05	7.54640835021532e-05
FOS	113.20046052	21.1632042508021	-2.41924984453694	2.71371203368077e-20	1.89246005789295e-19
COLCA1	0.0609527008	0.372149907545455	2.61012182468136	8.10438960358122e-10	1.65658444693445e-09
TRIM65	1.20808	3.99356030160428	1.72495950390867	3.87892086598419e-24	7.74023133855053e-23
ERICH5	5.063682298	23.560778947893	2.21812844104369	8.4344209874519e-08	1.46925009733439e-07
MIR647	0.777294776	3.70391165026738	2.25251596087713	1.03541655857413e-15	3.67556373247718e-15
AL353708.3	0.0442496304	0.414772481631016	3.22858287063307	2.80948059235864e-24	5.86549310669675e-23
AP003119.2	0.5234143038	1.74523120820856	1.73739292149208	7.62751146033527e-08	1.33160548145207e-07
SIPA1L2	1.274537412	4.46542459331551	1.8088236380366	3.93874976129777e-10	8.22929678673947e-10
FRRS1L	0.00399590976	0.256398134237968	6.00371795056074	2.41786689520742e-07	4.05861436017631e-07
MUC12-AS1	0.0614431218	0.620857377887701	3.33693847005942	0.000282548152200119	0.000375188363654507
CCDC14	0.52357926	1.63704278395722	1.64461217145093	1.3293525805224e-18	6.91031646432777e-18
AC011503.2	0.1565452904	0.632325637834225	2.0140876089558	1.95270797593385e-08	3.56828540635089e-08
AC013275.1	0.09883609306	0.983149198125668	3.31430048192171	7.88144756606129e-08	1.37507507832817e-07
AL391244.2	0.3516459552	1.04978835561497	1.57790297224911	6.5122300671289e-20	4.21415213410255e-19
NCAPH	0.1538814	2.04492405053476	3.73215649633527	2.23043046425961e-25	7.90926743398387e-24
SLC25A15P3	0.0554635794	0.93557599342246	4.0762422127518	2.75007382206369e-05	3.96133962708993e-05
PPIAP9	0.0599028694	0.249021802032086	2.05557504063775	3.64736699786912e-11	8.34611913939033e-11
REXO5	0.315733004	1.33797891042781	2.08327839550406	1.07736460874613e-21	1.02007617320169e-20
JCAD	0.4670579242	2.62316828449198	2.48963697581184	3.83148809195102e-22	4.05278746749626e-21
TNFRSF9	0.08315689484	0.490483311390374	2.56029625716385	0.000105239847004836	0.00014462036569646
RPL17P36	0.298664046	0.851795726096257	1.51198391865113	4.92737169169724e-10	1.02144068297603e-09
MIR4740	0.32421414	1.01379818048128	1.64475156194333	4.98709033917963e-07	8.17412981795664e-07
ADAM23	0.04449928632	0.645211261342246	3.85791751570131	8.48484486674496e-07	1.36539049007009e-06
ASNS	0.5005735768	2.57030234518717	2.36028402964223	7.77922840049068e-09	1.46696028841589e-08
CLDN18	0.00655523058	0.256833136235294	5.29204101056002	5.31907134042494e-06	8.09541912955871e-06
C1orf198	3.16271812	10.9350484203209	1.78972272339535	5.26594798113182e-20	3.47773282644775e-19
RPL39P38	0.1425084052	0.443988965909091	1.63947681042347	8.46510024410047e-09	1.59162562509249e-08
SNPH	0.0697323018	0.268982225382353	1.94761183160605	3.9101888282339e-09	7.56054339073427e-09
ZNF85	0.07602172176	0.326708878863636	2.10352205775432	8.33413997555573e-11	1.84244613993027e-10
TMEM178B	0.02311044682	0.240499266312834	3.37941543437856	2.97460738490584e-06	4.60706839337398e-06
LINC01474	0.368580722	2.54906522393048	2.78991576833925	0.0037582781490783	0.00459162020521538
RN7SL521P	0.047516052	0.371569708609626	2.96714601802207	8.96709150138473e-18	4.14641091517519e-17
MIR378A	0.088418894	0.284583176470588	1.68642378409931	0.000178442661615314	0.000240894708559568
MRAP2	0.07704660392	1.99744298167647	4.69627914417813	3.40399187607342e-14	1.02995420859019e-13
AL590560.3	0.072478825	0.24230313	1.74118156897042	8.98202179633545e-06	1.34292120707542e-05
TMEM54	3.028032254	10.3536818585294	1.7736914159402	3.98552954813091e-06	6.11710296938821e-06
LINC01234	0.0048429577	0.443352261727273	6.51642122310232	2.0472233718594e-08	3.73405315679761e-08
TOMM40P4	0.0794832892	0.343600572593583	2.11200895970863	6.58698418439343e-11	1.47217730292706e-10
RASD2	0.04513728944	0.453845020550802	3.32980803837055	1.13282135821638e-24	2.76613776680263e-23
RPS14P8	0.2526808798	0.957577294197861	1.92207244330495	7.85207031221091e-05	0.000108903401361024
SELENOM	2.536415644	13.0615882296791	2.36446724740994	2.54176166020551e-07	4.25717040200085e-07
ALPK3	0.2685853962	1.75830934497326	2.71073614243367	6.23815831032463e-13	1.66330970783911e-12
TRPC1	0.1386641842	0.409548948360963	1.56244069010395	5.00966484929451e-05	7.0656495788648e-05
BCAN	0.01960015534	0.711653253534759	5.1822374790702	7.95334271670791e-21	6.19285454799327e-20
DEPDC1B	0.1045491182	1.70766796977273	4.02977469302962	1.48959924948969e-20	1.10280525997238e-19
SNORD63	0.155736192	0.502160337967914	1.68904382940692	2.08903205772332e-06	3.27154368758508e-06
KIRREL2	0.00317327638	1.40916602140909	8.79465269812505	3.62336564601336e-06	5.57661749168035e-06
ZFP82	0.0927210972	0.290433995181818	1.64724078663432	4.05562776164084e-06	6.21954778027044e-06
ATP13A2	1.262969832	3.75585204679144	1.57232005391601	7.87191216395402e-20	5.00863531285181e-19
RNF157	0.2569437448	2.39175582192513	3.21854567426299	9.164889498002e-17	3.70365314288965e-16
TIGD5	0.550895496	2.59672413823529	2.23684218522155	5.4321799380533e-27	6.38931474122297e-25
CNDP1	6.560749296	1.02443265711497	-2.67903544350879	6.73135180953922e-20	4.33584598962997e-19
AC104758.1	0.0999611688	0.317788148262032	1.66862564574871	1.35525089778431e-08	2.51074909946222e-08
SNX22	0.38526153	2.18805948743316	2.50574192257379	2.61251649385963e-18	1.30485198805154e-17
CHN1	0.2162134712	0.78550365684492	1.86116157875945	4.82249149224666e-13	1.29765189146937e-12
RPL9P29	0.1820591924	0.553759792058824	1.60485271874514	2.5040044735065e-12	6.33190188596668e-12
AC096887.2	0.153246153	0.671804112620321	2.1321897696103	5.03196270274028e-21	4.08177955615193e-20
TESC	1.508399868	15.8921210301337	3.3972208513045	3.03054833952148e-05	4.34585887925541e-05
SAMD10	1.014242486	3.02069880160428	1.5744797235573	4.908575832794e-22	5.03581287219443e-21
ANXA2R	0.2294250904	0.995266336122995	2.11705947056822	5.82376232216812e-20	3.80698545224469e-19
NR4A1	9.32935976	3.26130757558824	-1.51632756875391	1.1937530893566e-13	3.4304996728207e-13
AC007773.1	0.1376502032	0.707799144973262	2.3623332793281	2.81313373048175e-17	1.2115909085388e-16
CD5L	26.815695022	4.72014552609893	-2.50617440140578	2.1403546213737e-21	1.89225408889028e-20
PTPDC1	0.178883136	0.544580593125668	1.60612818548649	7.38836944297854e-18	3.45562997582267e-17
EGR2	2.8459301	0.810375514010695	-1.81223773970189	1.00325113938654e-14	3.20634149741325e-14
PARD6G-AS1	0.1720837566	0.491506054144385	1.51409826277864	9.19730852644824e-13	2.41949042382641e-12
AC026462.3	1.320374478	3.73676048564171	1.50084093699486	0.000148111043866478	0.000201233672911425
AP005262.1	0.057949628	0.799028485695187	3.7853756315601	0.000231226487781556	0.000309202946271221
ASNSP1	0.0034539507	0.511769283871658	7.21110225924696	5.30298989554977e-09	1.01397295060644e-08
LINC02701	0.1926180778	1.0250381596738	2.41186260273015	0.0291034930275962	0.0331279588732305
ADH4	804.750736	228.02603742485	-1.81934342149889	7.95944601548933e-21	6.19471888866276e-20
DENND4B	1.588381136	5.24955444919786	1.72463784836329	7.94117892918541e-26	3.70484833729762e-24
SKA1	0.05439361334	2.01442163358289	5.21078460515473	1.13002652261108e-27	3.24175700256753e-25
HOXD9	0.02970668638	1.11947468029412	5.23589039886713	1.40446843913142e-19	8.56110652203393e-19
AC078909.2	0.0227441888	0.344964214919786	3.92287682564061	2.58738602233493e-17	1.12012756207978e-16
CBFA2T2	0.558556264	2.07897551524064	1.8960982497822	4.19937724057619e-25	1.28930144617837e-23
AMH	0.03072015914	0.301295720302139	3.29392258578902	1.95207335783495e-07	3.30229203105027e-07
ZIC4	0.01629300436	0.27849947005615	4.0953500220567	5.35837433975846e-05	7.5466370033431e-05
GSEC	0.1302508882	0.518021085213904	1.99171761119747	2.32277037996815e-18	1.16781790747225e-17
INPP5J	0.03995144048	0.299135465125668	2.90447953802646	6.33888436571254e-11	1.4182482069147e-10
GAREM2	0.0651580772	0.495078377783422	2.92564100593373	4.85078250318089e-14	1.44778001015238e-13
MIR126	0.245580192	1.07377044652406	2.12841949747977	1.69461838790674e-10	3.64971196838406e-10
POLH-AS1	0.1011219402	0.338026865508021	1.74104186326214	7.61615655570548e-16	2.74919768557307e-15
TRAM1L1	0.03931912978	0.527144565179144	3.74489536660862	1.80917907695151e-07	3.07051203569191e-07
KIAA1549	0.105664212	0.465337603989305	2.13879095113177	2.90454813693413e-05	4.17449126435538e-05
TYMS	1.561858024	8.89844652967914	2.51029018008823	3.06559146441539e-19	1.76678773770414e-18
KIAA1211L	0.146697784	0.579853997165775	1.98284260831812	4.28279378333822e-16	1.59953537051241e-15
IQCC	0.2018976642	0.904044557700535	2.16276966069449	9.37874703438792e-26	4.18833777990233e-24
SNHG10	0.4551017486	1.51893428235294	1.7387984175041	5.03196270274028e-21	4.08177955615193e-20
TLDC2	0.1466823446	1.22752399326203	3.06498408703868	4.35079999414021e-19	2.44587887923695e-18
RNU6-1048P	0.065064396	0.218270561764706	1.7461773618175	1.07011999893955e-05	1.59084505761356e-05
POU5F1	0.1156055338	0.753410814893048	2.70422628436334	3.16808389752322e-19	1.81832774077089e-18
DBN1	1.090472222	6.15854098903743	2.49763558447682	5.17542896180169e-14	1.54027110691397e-13
OSR1	0.04957344922	0.274937684852941	2.47146511891782	8.17430075673198e-07	1.31706705806422e-06
E2F8	0.04437529426	0.936446613219251	4.39936815742987	4.76362099079141e-25	1.42335196701452e-23
AC011481.1	0.073872163	0.350237911631016	2.24523253133361	4.36874277682219e-17	1.83841627257456e-16
ADAMTS16	0.0328245543	0.72138637128877	4.45792484033841	8.98253093386291e-05	0.00012401936980853
AL353763.2	0.2323757398	0.727692185160428	1.64686885921452	4.03052801350912e-19	2.28196199598743e-18
REG3A	0.1180218905	276.722570078479	11.1951701296353	7.687022138069e-09	1.4505552338722e-08
CENPL	0.1156570288	0.993312305187166	3.10239443848569	6.46112674048139e-28	2.61005629518661e-25
IQCH	0.0802275136	0.347043904695187	2.1129491991511	0.00125366523920536	0.00158963838636562
RPL7P6	0.146078899	0.427702181631016	1.54985876930769	6.57305038788873e-06	9.93242446200286e-06
GPR160	0.3488854598	1.08589989644385	1.63806573666248	8.62571685852389e-06	1.29196236186051e-05
MINCR	0.769633184	3.33948427887701	2.11738241280325	4.95934457852223e-19	2.76195308937907e-18
RUSC1-AS1	0.2867325414	1.65477467564171	2.52885723305665	1.02493578222048e-24	2.55118888742868e-23
SNORA14B	0.12689505	0.450591212620321	1.82818338582662	3.20032697208494e-11	7.36352956161492e-11
RNVU1-3	0.074126083	0.356273726176471	2.26493291110856	7.37614781217578e-09	1.39346703720122e-08
LINC01093	30.82676914	4.46640378286096	-2.78699810463728	2.30075168718747e-24	4.94214234465678e-23
TPTEP2	0.1267032588	0.36321359013369	1.51936455306527	4.35253667124738e-20	2.91600752038402e-19
AC006128.1	0.2825809288	0.990649783502674	1.80971102067694	5.72922705953205e-14	1.6981286663408e-13
AC004449.1	0.0768889466	0.21873587828877	1.50834175947435	7.68736594912806e-05	0.000106719629359436
KCTD1	0.2320460596	0.675416779117647	1.54136682095431	1.10763476576248e-15	3.91694174418059e-15
RNU6ATAC	0.10843681	4.22534631628342	5.2841431091385	0.00387303487356375	0.0047286131913934
AL139123.1	0.041765972	0.250480319358289	2.58429733428744	1.60060429165907e-16	6.29654393915355e-16
ULBP2	0.1599618594	0.658380276997326	2.04119316152484	0.000818101282251058	0.00105179952399024
IFI27L1	1.337567168	4.12615469839572	1.62518657148069	5.26594798113182e-20	3.47773282644775e-19
MAST2	1.168672826	3.94784380775401	1.75619381329988	6.19254574697061e-27	6.89519327106021e-25
SNRPD2	24.476394	78.2308121122995	1.67634591389008	6.80682499732664e-23	8.82667632805509e-22
AC004812.2	0.156450574	0.507039272673797	1.69639054367134	4.48532855616082e-21	3.68127555503676e-20
RAD51-AS1	0.343280847	1.05651729759358	1.62185511669388	2.04601367253983e-20	1.46411826729907e-19
HSPA6	1.1272748256	4.29870547673797	1.93106298599001	0.00134103633854618	0.00169720307087962
NCAPH2	4.85878966	14.1172763449198	1.53879289162456	5.82808760247277e-24	1.08156354596111e-22
AC005154.2	0.0728673132	0.242640055	1.73547402907957	4.26040618330963e-14	1.27957748738783e-13
PLA2G4C	0.98418887	3.41836271417112	1.7962983794894	3.50775558907601e-16	1.32398946550842e-15
ZNF300P1	0.05652187502	0.366382658368984	2.69646998877417	0.000395609349965553	0.000519904584398825
H2AX	4.02699888	18.1563980989305	2.17270105025537	6.48718395789158e-23	8.47800833057161e-22
REG1A	0.037247696	66.1233374829786	10.7937926404066	1.23150124305319e-07	2.1158866126401e-07
KIAA1324	0.07390095436	0.396374093550802	2.42319777247356	1.94905452831636e-07	3.29751911790314e-07
AC027796.4	0.1062939594	0.583389060026738	2.45639872042266	2.26132009932939e-17	9.87930115066688e-17
ANGPT2	0.342389422	1.13963095949198	1.73485668392377	1.62631231215453e-13	4.60618420173053e-13
CCDC15	0.1698115766	0.507648420240642	1.57989486668855	6.04623153337953e-18	2.8664251794069e-17
DKK1	0.1050464188	9.06719664348396	6.43155768931351	2.35054387287295e-07	3.95076821623468e-07
APLP1	0.1024022962	1.41362341864973	3.78707787462849	1.30317646388373e-06	2.06976543360461e-06
SLC36A1	0.4156372718	1.37110057513369	1.72193746464867	3.43788491531305e-20	2.34557001043948e-19
AC108136.1	0.0395978474	0.420518617994652	3.40867576519094	5.78735246030671e-08	1.01912365155136e-07
TYRP1	0.0086004568	0.267724997010695	4.96019474856121	0.000815870045076275	0.0010490116622682
DDX59-AS1	0.0549789756	0.400598736096257	2.8652059383145	8.7985825267037e-06	1.31667346439392e-05
ZBTB12	0.3029819554	1.9537358915508	2.6889316759365	1.95142530935107e-21	1.73642544042523e-20
ZP3	0.1741499404	0.824894462780749	2.24387957318805	2.61587417797191e-15	8.89463349398502e-15
ZNF781	0.0531883402	0.259755610593583	2.28797298906507	5.08937248692322e-07	8.33441506780975e-07
AC111149.2	0.1446198334	0.810595300294118	2.4867163914769	2.97478586191345e-06	4.60706839337398e-06
SKA3	0.07947237646	1.55989459494652	4.29485125056108	1.39064251468379e-26	1.07034614194694e-24
GOLGA2P5	0.3660351074	1.39201152427807	1.92711722214224	8.38339349482148e-18	3.89375523221658e-17
AC004918.5	0.394433224	1.16857747679144	1.56690040469853	9.07199101930842e-17	3.67233141067594e-16
ARHGAP39	0.1972335776	0.958852580294118	2.28140384267196	1.57349471387718e-22	1.84554134207701e-21
ZHX1-C8orf76	0.188391442	0.768014329224599	2.02739979869907	6.48718395789158e-23	8.47800833057161e-22
ATP8B3	0.11680569424	0.392233843930481	1.74760341711362	2.78441714908436e-11	6.44118216398989e-11
ADAMTS9	0.439148005	1.2498107563369	1.50893050675568	1.44492504411328e-10	3.13580276595374e-10
PDGFD	0.980101524	3.14169673663102	1.68054082220377	0.00165156867798289	0.0020741785141492
SLC39A4	0.848678588	4.32577590358289	2.3496687444492	0.0098450307463082	0.0116239009985041
ZNF607	0.1244167054	0.604197437459893	2.27983985650012	1.1937530893566e-13	3.4304996728207e-13
SNRPEP2	0.7537668402	2.17395437270053	1.52813142687045	3.14188019717633e-20	2.16305371200491e-19
AC137932.1	0.280889982	0.805178121176471	1.51930279958274	1.24248794747803e-10	2.7101032841677e-10
RAD54L	0.04985117272	0.899286512165775	4.17308148208514	6.28388575808936e-25	1.76097152938416e-23
LENG8	3.70487698	10.5646059542781	1.5117414137525	4.97922560307574e-20	3.30536669406085e-19
CNIH2	0.05960630108	0.309097682754011	2.37452608510462	6.06522245660072e-16	2.21278605220938e-15
SIX2	0.00404132126	0.642480602117647	7.3126820452508	1.24164853611229e-19	7.61586994129544e-19
H2AW	0.2874970602	3.02403821751337	3.39485726334687	0.00381659147267832	0.00466115858473132
PLAC8	1.8414099972	0.640046757609626	-1.52456167630264	4.65546863563186e-20	3.10773929465721e-19
DNMT1	1.168587338	4.3802062526738	1.90623324179396	1.55880158968649e-20	1.14843864803457e-19
S100A3	0.1116200068	0.652697069812834	2.54781792315873	1.2033220351923e-17	5.45841516343884e-17
FBL	17.7756552	52.3198123529412	1.5574546288634	7.180630985934e-21	5.62791641140637e-20
MRPS21	16.35616026	48.2337653957219	1.56020933550812	5.97338021616418e-24	1.09875987192042e-22
N4BP3	0.05486663846	0.354651043636364	2.69239909968073	1.2834578082437e-19	7.86653662872891e-19
SOCS3	40.47743422	12.8383622085562	-1.65665667409061	1.49402067330903e-09	2.98947325812956e-09
UAP1L1	0.446662028	1.92808756176471	2.10991505391763	0.000315636086473492	0.000417366314328261
AC013731.1	0.048514787	0.307916097513369	2.6660408481016	2.80297835516769e-19	1.62722782370562e-18
RBM12B-AS1	0.0839663714	0.278425727994652	1.72940898177847	1.21292516870054e-11	2.89238666014226e-11
IQGAP3	0.17225237138	2.84104301566845	4.04382492564464	1.30307888396621e-26	1.04634728461556e-24
AL391427.1	0.3338959104	1.41869815299465	2.0870973410761	1.43597749233719e-11	3.40242531948017e-11
AL031719.2	0.0864628194	0.334161698930481	1.95039459766631	3.52853593378012e-16	1.33153201911422e-15
NNMT	469.3829578	140.66658498877	-1.73848580140897	1.23399625726654e-15	4.33807734979283e-15
AC010247.2	0.07320800462	0.802411038093583	3.45426814438733	0.00331856544678862	0.00407549118325467
HELLS	0.0938034922	0.86108231671123	3.19843762244965	2.81936116363084e-23	4.14151012796502e-22
ATAD3B	0.701348426	2.01357772459893	1.52155791142699	6.22768761439922e-20	4.04726998193369e-19
SLC38A6	0.50289636	1.76732000481283	1.81323027297781	3.10440237986799e-24	6.3933080824359e-23
PLAC8L1	0.1133016846	0.483308333074866	2.09277455785084	4.69057084099169e-15	1.55317038434265e-14
AC018553.1	0.0622121758	0.623297711748663	3.32465254747046	4.34106698586582e-05	6.15488122223522e-05
AL121601.1	0.107150552	0.41057024631016	1.93798979804075	1.0303447170239e-10	2.26342463024243e-10
ELFN2	0.04382807076	0.836302661325936	4.25409807369881	1.15346705657041e-12	3.00314992655323e-12
AC100872.2	0.0175566738	0.250423390828877	3.83427787362418	7.43718461053226e-11	1.65027045788641e-10
FAM229A	0.2473159462	0.795875739491979	1.68618793616537	6.44173758467019e-18	3.03840443770578e-17
ERP27	0.13078297	1.09001655841176	3.05910345451969	0.000964496186492122	0.00123336768293327
ADCK5	1.84165393	5.52790593315508	1.58573107968842	1.63122911139675e-23	2.58489455583952e-22
TMEM270	0.046269331	0.289064062112299	2.64326111241532	0.000371787620261549	0.00048967722053532
AC127024.4	0.0768168792	0.309316953208556	2.00959064905367	8.66477982395381e-13	2.28191662913397e-12
AC092171.2	0.3208824376	3.08269247459893	3.26407423931145	3.83591011290693e-28	2.61005629518661e-25
ZNF385C	0.04935609776	0.303702012307487	2.621356227385	1.2283519225802e-12	3.18867482296153e-12
DCDC2	1.476631956	7.97346455363369	2.43289644097562	0.00569463366135871	0.00686380913178658
KAAG1	0.0990844428	0.5802092428877	2.54984281477403	0.00016086479742163	0.000217904610424661
G6PD	1.311714874	13.582146471123	3.3721854335412	1.41843738635425e-24	3.30414800932897e-23
SOCS2	6.920170706	2.34725655668449	-1.55983208854585	1.26877580347257e-16	5.0359062427754e-16
ATP6V0E2-AS1	0.07777502402	0.306714522069519	1.97951763533889	9.2423417212259e-14	2.68135472343087e-13
C12orf75	0.733495508	5.95464284657754	3.02115494347355	4.45891948311815e-09	8.58476924576822e-09
BNIP3P11	0.1184693376	0.441948201657754	1.89936358201027	8.85156329655645e-10	1.80467297581892e-09
ERCC6L	0.0255444296	0.406282509529412	3.99140263162258	1.35817937241428e-25	5.42686887035007e-24
SYNGR1	0.625397128	2.17206987641711	1.7962260168772	0.00337231047555804	0.00413814778949162
LINC00839	0.05469257848	0.339929025708556	2.6358165707128	2.03965907883135e-07	3.44439219582215e-07
COA6-AS1	1.03682841	3.32292439304813	1.68027631259099	3.20578001716042e-16	1.21550369685842e-15
KPNA7	0.11748991806	0.825171815775401	2.81215758313315	2.29290999639332e-13	6.3866600275077e-13
DNASE1L3	25.56161894	4.74900513532086	-2.42828199061593	7.12524513559116e-25	1.94772249189269e-23
LZTS1	0.2291219538	0.961268087139037	2.0688231388444	7.32086559610327e-16	2.65004545266833e-15
ZNF56	0.248818421	0.749744946604278	1.5913065953675	1.80780751375375e-16	7.05962148578797e-16
DIAPH3	0.03148035272	0.603988171983957	4.26199668660241	1.27429088271518e-25	5.28119263600718e-24
AC104809.1	3.805818218	1.16093018704278	-1.71292543620778	1.23128105144256e-16	4.89406380799468e-16
MDK	3.97261568	80.7214112839572	4.3447902622207	1.14471711390844e-23	1.90428936618514e-22
AC092384.2	0.6044784226	0.18115657934492	-1.73845363875903	1.08282345186381e-17	4.94674980662729e-17
H2BC7	0.030800125	0.283391008877005	3.20178587560188	6.44722706846117e-11	1.44152056890815e-10
TOPBP1	1.278956626	3.61771594010695	1.50011179515972	3.21342975582206e-20	2.20685459628865e-19
MEOX2	0.10882742318	0.516921643751337	2.24790346595544	9.39848693108796e-11	2.0703795717697e-10
ZGRF1	0.06240965118	0.266017543475936	2.09168033921857	2.6235541580655e-22	2.91736125027169e-21
XPO5	1.447343718	4.49884431550802	1.63614686610099	3.62577701409502e-26	2.05978665610255e-24
APC2	0.0737501168	0.24427412157754	1.72778379314744	3.65276636409369e-19	2.08647413861467e-18
KLHL29	0.334031194	0.969927933368984	1.53789472036102	1.7220153338407e-07	2.92763641142176e-07
DKK3	1.856880968	6.34734499072193	1.77327192119525	0.000154737483191001	0.000210013444194385
AC092803.1	0.2798838164	0.929443037272727	1.73153838048226	1.45614621269825e-20	1.08043332050138e-19
ZNF541	0.06241813862	0.391601466229947	2.64934892647317	2.6589628804283e-09	5.21488938808284e-09
RNF157-AS1	0.0352376155	0.352894495997326	3.32404872225196	6.58737095512806e-09	1.24940120023335e-08
AC120114.3	0.06843048488	0.259703101339572	1.92415216752083	9.74653632182923e-16	3.47612788790186e-15
GPR182	1.389286825	0.195412941101604	-2.82974656428234	7.29889870712878e-22	7.15832097513006e-21
AL591846.2	0.3165536852	0.986847045481283	1.6403763032025	0.00120840947817583	0.00153353507366406
AC012615.1	0.456284344	1.73774255748663	1.92920930798884	5.78798122612745e-22	5.80954702156134e-21
AL731684.1	0.0067412868	0.506563944090909	6.23157657890128	1.38054914413233e-12	3.56933928874585e-12
RFXANK	3.7620564	12.4026143449198	1.72105087537199	9.04292959016958e-25	2.30587801549637e-23
SEZ6L2	0.588711003	9.44708814523797	4.00423822223403	2.58207823337041e-06	4.0184374444421e-06
SBK1	0.1061722258	0.377546948893048	1.83024964562815	0.000568392683901835	0.00073849044002555
ADRA2C	0.1813320076	2.9644267275	4.03104762946033	1.96615126150802e-10	4.21008440637269e-10
LINC02506	0.137559111	2.40083464695187	4.12541244158679	0.000509736982001731	0.000664556012285763
COL21A1	0.1168092792	0.533121630251337	2.1903098326213	1.10082357597781e-07	1.89937555433692e-07
MRGBP	2.3858453	7.00936293850267	1.55478282701906	4.07177236309621e-26	2.19376587123977e-24
SLC22A12	0.08038186894	3.99158348612567	5.63394725436702	0.000530747398163021	0.000690923074366234
SPATA25	0.368248927	1.34242769409091	1.86609115711961	2.03166232460845e-15	6.98493704108899e-15
SLC52A2	2.50826418	10.6462361149733	2.08558225676589	2.88196353142627e-24	6.00181482567102e-23
CD24	7.05937648	47.1900572555802	2.7408702538144	5.11086151228898e-06	7.78775741066057e-06
TSPAN15	1.892925822	7.55901969518717	1.99758127080138	4.56183001754977e-10	9.48601655292782e-10
PSRC1	0.390299591	1.99207101991979	2.35161522620383	3.4582429065684e-19	1.98146048114941e-18
LINC02864	0.01835577228	0.380337288048128	4.37297366774493	5.5356328405924e-05	7.78709169574448e-05
CLIC1	32.7550266	99.9001788235294	1.60877094025562	2.99337808555906e-17	1.28357896752266e-16
SLC35F2	0.177812439	0.640931736152406	1.8498144551192	0.00604124119208995	0.00726898713279204
FRMD3	0.158442624	0.876624445882353	2.4679984116513	1.25680426696954e-11	2.99360308997793e-11
OSBPL3	0.2189189522	1.19601304879679	2.44976436808637	2.09216691576442e-21	1.85375977862585e-20
CA4	0.0420767292	0.569382668804813	3.75830411278519	5.21350841492845e-06	7.94126927005335e-06
POLR2K	10.2636964	29.8535087754011	1.5403501046029	6.35683142313892e-27	6.98498673876752e-25
RNU4ATAC	0.11643495	0.404859476176471	1.79789707220077	0.000115860448522144	0.000158692899066496
SMIM32	0.07691984132	3.32062204208824	5.43195392585697	0.00139716351522958	0.00176556140057233
LUCAT1	0.02112281252	0.578824121029412	4.77625119514482	1.30210380218538e-08	2.41614683969561e-08
CFAP44	0.12205643996	0.388893577299465	1.67182699158646	6.06522245660072e-16	2.21278605220938e-15
AC091153.3	0.124143469	0.424581144812834	1.77403193863846	9.88577228857585e-08	1.71260417761429e-07
ITGA6	2.511066176	10.4672061951872	2.05950446888727	1.92889685464702e-21	1.72280402493661e-20
ZNF239	0.15885952306	0.728641417852941	2.19745742686022	0.000317103142688137	0.000419273012126129
RFX5	2.269066224	7.97201932887701	1.81284649261748	4.90452681849198e-24	9.39396868376755e-23
CTSV	0.03322659696	1.3998195635107	5.3967585248102	4.10947915862006e-10	8.57099411928974e-10
AC136475.10	0.1417776316	0.494534817139037	1.80244216071976	1.77971670003278e-09	3.53698575963202e-09
BIK	0.3294971686	1.94516079745989	2.56155144789167	1.05519411526061e-05	1.56936715015413e-05
AC005104.1	0.1288128688	0.396971374385027	1.62375824804182	1.25816634219106e-09	2.53332058436107e-09
ANKZF1	1.692870894	4.79924949465241	1.50333686423674	4.19937724057619e-25	1.28930144617837e-23
OXLD1	4.12957664	12.8273669197861	1.63515926735506	1.17611652802981e-24	2.84688380451506e-23
AL023653.2	0.127930025	0.409105151176471	1.67711680029281	1.13938090440445e-08	2.12387721711642e-08
ZNF525	0.1569724344	0.490850333294118	1.64477196223856	8.06194182867936e-06	1.21023325923605e-05
ST8SIA6-AS1	0.02506485428	2.10329409597059	6.39084093403207	6.04910002468169e-09	1.15096911155427e-08
KCNJ14	0.0726550674	0.237069709973262	1.70617601502	2.64138245273738e-15	8.97769021685383e-15
GSTO2	0.303990672	0.880769726042781	1.53473782617959	0.00626740755421665	0.00752755939670117
MARCHF3	0.1903274568	0.570298695962567	1.58323403283096	1.01339460578114e-08	1.89431636326319e-08
RPL32P3	0.2666272392	0.864484788475936	1.69701640162759	2.92724601385777e-21	2.48808462714771e-20
CDCA2	0.04555666946	0.712702444989305	3.96756568966652	3.34383564409598e-24	6.81913833060941e-23
RAB3B	0.05541120354	1.11424680594385	4.3297473122147	6.50970728367987e-18	3.06718134243592e-17
ESR1	2.143047572	0.557843314534759	-1.94173201180938	1.34480595512935e-20	1.00316878350024e-19
ATP6V1FNB	0.0251962154	0.306247521601604	3.60341921376619	2.7136752225262e-20	1.89246005789295e-19
LMNB1	1.783775914	7.20804428449198	2.0146734859868	1.49335224159518e-14	4.68569775298191e-14
SEMA6C	0.792292062	3.46686501631016	2.12952741275912	3.06559146441539e-19	1.76678773770414e-18
AGPAT4	0.1364656818	0.572712250160428	2.06927227283777	3.93887318701426e-09	7.61071957074412e-09
PURPL	0.08166707038	0.662927981510695	3.02102576847927	8.55647809718795e-08	1.48957991639809e-07
LINC00862	0.05797468816	0.303941442128342	2.39029833848352	2.48192687423668e-12	6.28131151319391e-12
SNHG25	0.6516164352	5.01861850641711	2.94519538547637	1.09002636304532e-21	1.03089582760945e-20
TEX11	0.01604814766	0.440953624778075	4.78014824453791	2.07384709308937e-05	3.01483106874216e-05
HSP90AB2P	0.08227424268	0.267744955013369	1.70234664446974	1.15054839905347e-11	2.74756353459981e-11
AC007663.4	0.0955182822	0.312101823877005	1.70816799164577	7.5926682983646e-12	1.84207155388397e-11
MXD3	0.205748509	2.08006329144385	3.3376735458549	4.62662792736946e-28	2.61005629518661e-25
DNAH14	0.0937310088	0.366279441925134	1.9663464143046	1.62331015021296e-25	6.16193775655838e-24
TNFRSF25	0.3855619022	1.71088477032086	2.14970818682479	6.18695610588663e-21	4.93243631887916e-20
SNCG	1.224442116	21.6391848339572	4.14344967368235	1.0042042995484e-18	5.31776163952358e-18
PYGO2	4.06363962	15.4141721550802	1.92341304021639	2.85569044436246e-28	2.51030220009167e-25
TCOF1	1.087038342	3.62645784946524	1.73815825249439	6.44058753189692e-27	7.03076424560408e-25
SLC39A10	0.410872998	1.60898283013369	1.96938450394771	2.28636290022939e-17	9.97305645328579e-17
NME1	5.12519878	17.6628799251337	1.78504072747643	2.75097272528963e-22	3.03679751869051e-21
SEMA3G	0.634419806	2.12082098181818	1.74111313187181	3.47245801325076e-14	1.04895991566855e-13
PNMA5	0.00644868	1.25856691767112	7.60856232981264	0.000138362449021689	0.000188401241118559
MUC15	0.00736855088	0.444611306497326	5.91501990370454	0.00902827261980076	0.0106950996025188
LINC00921	0.1322004836	0.383988632834225	1.53833614931434	6.43991220279152e-20	4.17220378630814e-19
CCDC137	2.61400444	8.3684790828877	1.67870385446279	1.27429088271518e-25	5.28119263600718e-24
SMPD5	0.04147863524	0.229145438449198	2.46582323511562	6.25828142550982e-21	4.97743727522618e-20
ASAP2	0.2334199437	0.720250018697861	1.62556996080774	1.05520255635438e-05	1.56936715015413e-05
PRKDC	2.40359292	6.86692628850267	1.51447190000576	4.20846280217703e-20	2.83083953773503e-19
AC093525.8	0.07917324	0.229889532192513	1.53785597876892	3.75070268246361e-10	7.85507663981282e-10
AL135999.3	0.206054268	0.646138458823529	1.64881900182902	0.00725303079179516	0.00866586453140874
VPS28	15.50424622	44.9448993315508	1.53549401046918	3.50629951139149e-23	4.98826358085696e-22
ADAMDEC1	0.19411877592	0.847931152061497	2.12700746177932	1.62953176284425e-07	2.77577149444413e-07
AL627309.6	0.3100265868	1.06453141312834	1.77975467631336	6.89248260083019e-07	1.11786992036382e-06
SBF1	1.698179138	5.54361214358289	1.70683766913374	1.6901115882097e-22	1.95621924783634e-21
TEAD2	1.742377704	7.59147917673797	2.12332361967521	1.21285999944743e-14	3.83513587860109e-14
RECQL4	0.51768796	5.34985060374332	3.36934393378693	1.60434857794668e-26	1.19586323470389e-24
FABP4	0.999658221	9.58985503299465	3.2620021737638	3.44748380156341e-08	6.17942417404079e-08
SIX1	0.00475830648	0.24101426955615	5.66252655737301	4.2681938544793e-22	4.44434998488237e-21
MAD2L1	0.2085382992	1.58932179649733	2.93002699068344	2.16621962110108e-24	4.72943792308892e-23
HAGLR	0.01162233122	1.5075789792754	7.01919029887693	1.28941361552683e-25	5.30945555024791e-24
UBXN10-AS1	0.1287635798	0.54672149026738	2.08608149407967	3.06811117393481e-05	4.39783666555606e-05
RPS29P5	0.149462068	0.469416960080214	1.65109057842162	1.6905078081397e-10	3.64320792407087e-10
AL662795.2	0.3599637736	1.14608253716578	1.67078731851366	7.03684326942347e-16	2.55165775696723e-15
GNAO1	2.575831172	0.834884142048128	-1.62539012589036	8.91939140806115e-16	3.19544563057566e-15
AP002807.1	0.1723932322	0.861442343770053	2.32105110195022	2.06479883599667e-18	1.04757807286806e-17
CYP17A1	0.764053032	22.7908272723262	4.8986367055014	8.64049969784404e-05	0.0001193759830866
SYPL1P2	0.0250618824	0.223497886818182	3.15669450594894	4.14529464052485e-17	1.74923474194154e-16
NPLOC4	4.61446278	13.2788029518717	1.52489049461861	1.4963685760979e-28	2.08269566316559e-25
SFRP2	0.1704513656	1.06680920788503	2.64587011926803	0.0236775693198344	0.0271534442996343
KDM8	15.55407004	4.39633212433155	-1.82291985533334	2.40771123898424e-19	1.40705364288015e-18
RAPGEFL1	0.53402144	1.54876518823529	1.53614886067678	2.05931547126528e-09	4.07085891834214e-09
CTNNA2	0.01464992346	1.11869967897861	6.2547858515635	1.87245745267397e-05	2.73276689746248e-05
MSX1	0.1794516342	1.21814266243316	2.763016137541	6.58681808814484e-22	6.50579749900622e-21
RNU6-1160P	0.128719326	0.524769652673797	2.02745561464122	1.13960704064512e-06	1.81931913523751e-06
LRAT	1.094300194	0.233448682518717	-2.22883120809092	3.24699704606034e-22	3.50563381288793e-21
CACNG4	0.06746951318	1.90428861512032	4.81887258847197	0.00160989214651473	0.00202366362844051
AC023043.4	0.2523948162	0.890744936149733	1.81933009682164	2.23801331411249e-12	5.68615397222607e-12
C5orf46	0.0263112762	0.587155688224599	4.47998996254206	7.34456321424067e-17	3.01471847638849e-16
FXYD3	0.220269707	2.89835535458556	3.71789148374225	0.012032551937252	0.0141202870194534
NPY1R	2.11157699	0.642643499510695	-1.71623030711241	2.40428683610036e-21	2.09054003122389e-20
SNORD83A	0.204383174	0.630904421122995	1.62614503045012	1.93889840242161e-08	3.54382590471063e-08
ANXA13	2.226809808	8.47516523298128	1.92826315281195	0.0342347076781865	0.0387419350447353
AC010327.5	0.0913539512	0.316490097165775	1.7926213249626	9.38644836358314e-15	3.01087428041896e-14
DVL2	1.199690102	3.83779891470588	1.67761733794347	1.24702372856407e-23	2.03396389789815e-22
BCO2	5.035258586	0.896524490417112	-2.48965097088529	4.62973753017493e-23	6.29689545838613e-22
HGS	2.40829612	7.27074589518717	1.59409058137536	4.73808371827551e-22	4.88189230491287e-21
H4C9	3.6151756	11.3201529647059	1.64675582281603	7.39361802875931e-16	2.67522115070056e-15
LINC01269	0.0126833758	0.291416810721925	4.52207341478414	1.89939742390963e-09	3.76587556673061e-09
AC008736.1	0.374566422	1.0903056778877	1.54143918529303	3.39005092498876e-11	7.78290454284018e-11
PNMA3	0.09001355262	1.7468139806016	4.2784399398029	1.89885579509753e-07	3.21604661009117e-07
VSIG10L	0.403762956	2.55255723082888	2.66036284904479	1.96923410332792e-11	4.60195158720903e-11
CRHBP	20.167808148	1.27746938649733	-3.980693675638	2.85285345827988e-27	5.31143944651004e-25
MYRF	1.748890372	6.2624615968984	1.840289993601	1.8250920251608e-15	6.29417447950355e-15
MCCD1	0.019249929	2.43463223018717	6.98270692373561	1.9562330010151e-05	2.85054995489044e-05
CENPI	0.03798387684	0.56094502221123	3.88440031295771	7.3535739414337e-26	3.50912548485216e-24
ADGRG7	3.470707192	0.836147240703209	-2.05340073653033	4.05369687918627e-23	5.65170989275241e-22
RIBC2	0.06167527982	0.802784827778075	3.70224908961823	1.26194072305372e-16	5.01115881037642e-16
E2F5	0.269270122	1.00468788173797	1.89962131707162	4.54332417806998e-18	2.18367195459352e-17
AL139287.1	0.856954732	2.65658557887701	1.6322822861717	5.58728332010139e-22	5.6317927587407e-21
SOX9-AS1	0.1335193028	0.672986969596257	2.3335302450925	1.1225528838564e-09	2.26948084380915e-09
ZNF32-AS2	0.0770347432	0.290847107914439	1.91667979546811	4.24864831276389e-12	1.05298893188578e-11
GPR158	0.02611798302	0.460411193989305	4.13980751704064	4.16778868333928e-11	9.49405436294772e-11
ATP6V0D2	0.03915070628	0.465646635569519	3.57212531554281	4.59227112407714e-11	1.04197951792333e-10
CXCL17	0.0650195596	1.98735421385027	4.9338314382254	1.89871256372027e-06	2.98244119620577e-06
MEP1A	0.02274982056	3.49732560427807	7.26425314226915	9.15864526207483e-09	1.7177730844152e-08
RBPJL	0.00307967852	1.1968099827246	8.60219863930557	0.00283598371151229	0.00350085735030881
AC011498.6	0.044130982	0.255454447860963	2.53320229998209	4.94636277972562e-18	2.36581188851596e-17
AC069224.2	0.0714373172	0.288807604251337	2.01535892187009	1.87657386434315e-17	8.28072303362201e-17
PDCD1	0.292666456	1.29929547954545	2.15040025320948	0.00746256302871405	0.00890542405034641
MIR3131	0.054635156	0.723947071657754	3.72798274076462	6.3750882508881e-07	1.03707727638388e-06
GRAMD1A	1.89881799	8.35646096791444	2.13779045457358	1.76865901328384e-19	1.05764922448502e-18
RBIS	4.06560748	12.4186922673797	1.61097042069654	6.56567298302675e-23	8.56717735644631e-22
GAPLINC	0.0715285484	0.89398095355615	3.64365302593891	1.12458971119669e-12	2.93116375724206e-12
LRRC37BP1	0.28675659	0.830457066631016	1.53407894354092	8.60075460569437e-25	2.23405604081349e-23
AL445524.1	1.830088164	12.660577663369	2.79035817528489	1.28361817248565e-24	3.04531118137149e-23
AC012236.1	0.1278637466	1.12854126221925	3.14177999012122	5.88936999617296e-14	1.74426768060467e-13
FBXW10	0.0118073091	0.322306530334225	4.77068130413679	5.65422999388572e-09	1.0784166878826e-08
AL139349.1	0.106160051	0.398728274064171	1.90916494244319	1.57842774039807e-12	4.06082873076534e-12
OPHN1	0.081033674	0.240689690187166	1.57058088830552	2.44229098765189e-09	4.80121752304165e-09
CCNT2-AS1	0.1677816868	0.494619341550802	1.55973340017113	1.02507770614867e-16	4.11954953034049e-16
CASTOR2	0.1590995162	0.779024316069519	2.29173891190422	1.75594246683196e-20	1.27567425319823e-19
CDCA8	0.252764801	3.9268656842246	3.95751077368295	1.99763845609947e-27	4.39007335444386e-25
GBA3	29.65604208	9.09084034173529	-1.70584050140316	2.87108673868791e-20	1.98975324145926e-19
SYT8	0.11033755266	1.52866002109626	3.79227179097674	0.0176955069033964	0.0205001287577531
AL158212.3	0.08054951684	0.367530654893048	2.18991674651228	2.95365243132073e-22	3.23487887920779e-21
AL359504.1	0.1757860818	0.544794725855615	1.63189188986451	1.29448412072148e-12	3.35409826836456e-12
NRCAM	0.17554451406	1.48406038454545	3.0796409782085	8.25805265689082e-05	0.00011426640747736
ARHGEF2	1.035547288	3.44403111871658	1.73370474297746	7.83280701418073e-15	2.53484872603849e-14
ARL16	2.36429834	8.27763574064171	1.80780666972689	2.80218163333967e-25	9.43589468549177e-24
AL080317.2	0.0722787064	0.284433980588235	1.97645123920526	4.3086390524685e-18	2.07805051846171e-17
LINC02321	0.3775215992	1.13199222390374	1.58423295472881	2.23854351534125e-06	3.50043570763314e-06
SLC1A5	2.72911939	8.79614680026738	1.68843617259953	0.00704325904299924	0.00842306405099336
TRIM16	0.268892872	3.29839468181818	3.61666062334168	3.36435179496045e-22	3.60663694989919e-21
AC080129.2	0.121195013	0.789453974679144	2.70352482392275	3.29347332859617e-16	1.24790361919721e-15
PPM1F	0.93235947	2.87084859946524	1.6225190523728	2.56435786119758e-25	8.79464168331047e-24
PLPPR1	1.090489756	5.35024765628342	2.29462945616595	1.08523953297295e-10	2.37869693959504e-10
AL441992.2	1.048315048	3.27309984278075	1.64258525882692	8.32274335171113e-20	5.2713864034994e-19
GLUL	58.1799336	366.945152454278	2.65697088353456	0.000208544298544951	0.000279767620425524
STPG3-AS1	0.13922199014	0.774310083262032	2.47552432627276	2.27260339599333e-13	6.33355947269825e-13
MCAM	1.913844252	8.06549996818182	2.07529053807827	1.97771437811487e-20	1.41889113158396e-19
UBE2C	0.4618819488	13.5437583679144	4.87396016535202	1.18960174206755e-26	1.00856488812245e-24
AC061992.2	0.0959974872	0.300723916096257	1.64737105981425	0.0242570667686852	0.0277932036201262
GPM6A	1.076259578	0.182789448181818	-2.55777138071834	1.37878171655921e-24	3.23432756038932e-23
TMEM164	0.639859432	2.56317797467914	2.00210675038214	3.81613506723679e-19	2.17014259084061e-18
AC132872.1	0.521036332	1.94245705481283	1.89842682225612	9.41192338525618e-23	1.16788963135623e-21
SERPINE2	0.854661394	3.33557036590107	1.96450861532506	0.0130589903729794	0.015293174674625
FAM53B	0.83074218	2.52243144491979	1.6023423474312	5.63162322566577e-20	3.69875623732087e-19
EFNA3	0.2474461684	1.70368363208556	2.78347084919829	1.36059677229211e-21	1.25898544547495e-20
IQANK1	0.1197754794	0.618222525828877	2.36779363397482	1.35608954271099e-10	2.94837380140054e-10
AHSA2P	0.665843895	2.6985236959893	2.01891446905403	1.3750690802895e-23	2.20830805567262e-22
PACSIN1	0.08193686934	0.594981086548128	2.86025913208296	0.000297088008206078	0.00039371724944698
MAFG	1.056158954	4.15899452192513	1.97740780524208	9.64017471549663e-23	1.19266813406092e-21
HERC2P3	0.04573733534	0.236186996050802	2.36848531342062	7.50163185192473e-05	0.000104262507440165
TTC36	60.8236582	12.354952258877	-2.29954315302974	2.55855982074006e-23	3.7985097098766e-22
HSPA7	0.4236521192	2.15566823553476	2.34718316877151	1.25647315012917e-06	1.99767868190932e-06
HMGB2	4.13464686	17.7915639812834	2.10535731815706	1.19572308388717e-22	1.444032317215e-21
ANKS6	0.346668678	1.45105426945989	2.06547207921167	4.1757935574015e-09	8.05173216297851e-09
AC093458.2	0.0631198718	0.343006033181818	2.44206777211673	2.20336902141229e-13	6.15395809291439e-13
AC055822.1	0.221619814	0.70428391355615	1.66807025889351	2.97626897710905e-13	8.19847985398024e-13
BUB1B	0.08006150578	1.62411712042781	4.34240311364793	4.28705767161261e-26	2.2876178029161e-24
PPP1R14BP2	0.0334128616	0.243852365240642	2.86753251505961	1.62768365930226e-09	3.24681386333051e-09
CCDC28B	0.2719664844	2.12345533652406	2.96491298620385	1.20211407332534e-23	1.97615248549998e-22
DNASE1	0.1487956568	0.50542112540107	1.76415355056438	2.22193532099524e-22	2.51769089085906e-21
AC002116.2	0.101583781	0.45534575157754	2.16429234577378	8.38201086532672e-18	3.89375523221658e-17
SNORA11	0.068279356	0.343123062219251	2.32920474027612	3.05046513083468e-10	6.43050216019195e-10
SMIM31	0.0210565557	0.409601873045455	4.28188093885066	0.00837262318408278	0.00994803673760764
AC069544.1	0.1463250426	0.604259111336898	2.04599062318616	8.42670009504295e-22	8.14483477936385e-21
GDPD3	0.1958216782	0.921757560828877	2.2348468596726	1.0649200643552e-15	3.77468058464782e-15
LINC02587	0.0200128102	0.301015507780749	3.91084214406402	0.000339447912023153	0.000447895325218099
MTMR7	0.1464217086	0.848734423502674	2.53518372776764	3.22933003711606e-05	4.6221844442465e-05
MCM8	0.273864254	1.19279920804813	2.12281832849754	3.03052854000407e-21	2.56803083080406e-20
CDCA4	0.646006716	2.85910786764706	2.14594398198101	1.29975005543274e-24	3.0661617833104e-23
CNIH3	0.1465096544	0.421182907272727	1.52345115352318	7.98894789411385e-13	2.11125645138433e-12
TGM3	0.1234625468	7.70625794768984	5.96388511543309	5.36180639018757e-22	5.45389100663294e-21
SSC4D	0.516122612	2.49207747005348	2.27156317399167	8.72449405349042e-13	2.29728046163325e-12
MIR3677	0.082543098	0.34876950828877	2.07905442422096	7.30297471614793e-06	1.10025512997567e-05
MYH4	2.07509610922	9.19794155621658	2.14813287362987	0.000614100137586454	0.000796327678413739
DPY19L1P1	0.1615985874	0.517842429893048	1.68009859166696	1.57349471387718e-22	1.84554134207701e-21
XRCC3	0.2143393982	1.08454247513369	2.33911759149816	2.83707657462267e-26	1.76809152796074e-24
C1orf35	1.185929106	4.65950272085562	1.97415822423606	5.29160706512716e-27	6.26811497884779e-25
ZNF37BP	0.1617996488	0.543280693208556	1.74748930198976	1.89515949767515e-18	9.65912539828207e-18
AC073850.1	0.0843089846	0.252751071657754	1.58395892021397	0.0127672535392882	0.0149630670558692
SOX12	1.415067962	6.13897900695187	2.1171273927856	1.59610539630813e-18	8.20503303451474e-18
AL606489.1	0.055938464	0.834341378235294	3.89872525116463	1.37173369995117e-24	3.22232014860541e-23
AL354836.1	0.4877001516	1.49624004181818	1.61727531944257	5.6046494517837e-15	1.84124420030864e-14
AC024560.2	0.02417643208	0.248679425283422	3.36261389508378	9.25151473659602e-16	3.31088063275395e-15
SLC7A11	0.03010821904	0.88990917676738	4.88542882612418	4.09667974251945e-19	2.31627437574678e-18
SOSTDC1	0.02347538748	0.317497066705882	3.75752238714445	6.1114158357676e-06	9.25663075079264e-06
CCBE1	1.113602518	0.153766849390374	-2.85641796724932	5.45884998960601e-25	1.58114437148142e-23
LINC02365	0.078962741	2.90648934348128	5.20196173845256	2.45961242650958e-11	5.70958259173912e-11
MYH7B	0.1180610054	0.881385222459893	2.90024017535816	9.48925530874834e-06	1.41597017927915e-05
AC016394.3	0.1897378574	0.830290429545455	2.12960850811067	5.69494395051415e-20	3.73594936915325e-19
AC245100.4	0.09918546878	0.445943976745989	2.16866179957659	5.78612610159665e-17	2.40039439018548e-16
CACNA2D3	0.03524101438	0.229674310823529	2.7042621430301	0.000291590533274479	0.000386672892953581
AP002360.2	1.214584402	4.06710401096257	1.74353913937986	8.02709436777382e-17	3.27235855822695e-16
MAGEA12	0.00830657048	3.03227398485561	8.51193144374024	1.09176140970999e-05	1.62157394975334e-05
CDCA5	0.1987117894	3.55850690641711	4.16252266188151	1.68204687153162e-27	4.16878278117522e-25
AL133338.1	0.3212277116	1.06606808342246	1.73063131595563	2.14337661889694e-12	5.4587795499873e-12
SULT1C2	0.11844975664	2.29516565906952	4.27625114774518	2.33591517639897e-12	5.93002090720593e-12
TSPO2	0.1153707094	0.807957833609626	2.80800300684745	4.62277174682089e-15	1.53163129766718e-14
AC026689.1	0.0412870408	0.237134719812834	2.52194598498887	4.16606377397524e-10	8.68467263516406e-10
NUPR1	15.35761502	49.0809279652406	1.67620833773642	7.53949991412664e-15	2.44466564872342e-14
CSKMT	0.2067065546	0.687776523181818	1.73435573432328	2.96128065060861e-21	2.51573293115285e-20
SCN4A	0.03464348486	0.223416038542781	2.6890767912583	2.29555161780349e-21	2.00839722999235e-20
SHCBP1	0.06107492174	1.03557716382353	4.0837111368247	4.9473724457101e-25	1.46769120050178e-23
LDLRAD1	0.05657353658	1.34316486800802	4.56936522938212	2.241051938147e-15	7.67953415488945e-15
HCN2	0.03826301682	0.563925351451872	3.8814816697125	1.30824907389435e-14	4.1228103609692e-14
AL135999.1	0.16595886268	0.647764126438503	1.96464289750546	5.27597330884653e-17	2.19584615510478e-16
ST6GALNAC2	0.1904858778	0.632860630828877	1.73220377947889	8.13455827252328e-05	0.000112618859638332
LINC00346	0.0788555493	0.439875904481283	2.47981238502491	1.2105739090948e-09	2.44131917769879e-09
SLC6A14	0.00260952854	0.233138508858289	6.48125433177505	0.00105081862667652	0.00134016285146237
NAT8B	0.879212826	4.62757605919786	2.39597236487835	6.53688721995126e-06	9.87964919022533e-06
AL671710.1	0.075234431	0.260757494919786	1.79324375373039	1.93343894432101e-20	1.38951365094877e-19
NAP1L4P1	0.0588949868	0.755136765989305	3.68052121990262	1.36245080046203e-13	3.89451536356612e-13
SCN4B	0.1390186786	0.476333787398396	1.77669414884891	1.26085462183283e-13	3.61586433616963e-13
AL022322.1	0.08043186672	0.480655278262032	2.57916346802255	7.57842910266967e-19	4.08965825114019e-18
INS-IGF2	2.6625708622	0.211893832368984	-3.65140642137157	9.54699847535458e-28	2.98000216712109e-25
ZNF681	0.03997673988	0.294692937561497	2.88197975648796	1.26248104653508e-10	2.75273608867218e-10
FAM178B	0.00780124222	0.359096762270053	5.52452496722779	0.00178416599571548	0.00223566212472353
RNF39	0.1093724308	0.355594335229947	1.70098321371312	2.9199474475781e-05	4.19528575773811e-05
LINC01612	2.3186294156	0.431761234598931	-2.42496663093825	1.08475205762591e-24	2.68010782048342e-23
BMP5	0.60397126	0.182539111058824	-1.72627428971285	1.91258391908923e-20	1.37689554382019e-19
BCAS1	0.04949807538	0.453405747229947	3.19535834286487	0.000315607677560616	0.000417366314328261
MKRN2OS	0.060776095	0.276914161406417	2.18786294853183	3.38201715377297e-06	5.21862994293386e-06
ZNF581	2.16264536	7.78397767112299	1.84771046637204	7.63876019197998e-24	1.35581905129064e-22
MAB21L4	2.9409974816	8.89232961746524	1.59625587778872	0.018871908608766	0.0218085470423898
RNY1P16	0.084925688	0.278984445721925	1.71591178359288	0.000344497998087842	0.000454415223824288
ADAT2	0.225356595	0.640990678235294	1.50809370549634	6.0330633158685e-19	3.32007326199788e-18
LINC00942	0.00614997398	1.555603143	7.98267803287722	4.53594159886938e-08	8.0517904755358e-08
TP53I3	2.59999413	14.4142696593583	2.47091746916858	2.3968658987832e-20	1.69270419625696e-19
AL137186.2	0.1245666262	0.432040703368984	1.79424964348655	3.41040743713207e-18	1.67039956055659e-17
AC025265.1	0.154723189	0.565949461951872	1.87098379367512	7.52796798458412e-12	1.82776742663939e-11
TXNP6	0.0732436372	0.220534039786096	1.59022601457962	2.6107743461419e-07	4.36881606344675e-07
AC012073.1	0.1376898528	0.523905353475936	1.92788396167488	3.88064244811086e-12	9.64795945865801e-12
MESP1	0.2007008992	1.21350211203209	2.59605763388818	6.35249583776644e-24	1.157027104497e-22
SNHG7	1.412275116	6.60958273315508	2.22653803852987	2.85053029351453e-22	3.13426971443579e-21
SHISAL2A	0.06459303016	0.357775889601604	2.46960576192017	0.00146410165856865	0.00184665653990436
RPS6KL1	0.1193667444	0.721804398315508	2.59620697688372	8.60539359513025e-20	5.4339237741348e-19
LGALS4	44.11139644	133.220806720829	1.59459608547221	4.56357080178989e-05	6.45719752045872e-05
ZNF337-AS1	0.1410874234	0.468124858743315	1.73030398709337	1.02325792365755e-20	7.80742523569137e-20
ACSM1	3.973052599	15.0240163536364	1.91895074006185	0.000118219571137913	0.000161857797946178
NBL1	0.602034102	2.23191916927807	1.89036766442715	1.66786775123747e-05	2.4435725597516e-05
KLF13	2.109640612	6.91865947058823	1.71349528518136	5.8892375479822e-20	3.84376887559198e-19
SNHG12	0.4736021946	1.81126697139037	1.93525153643104	4.58973815060274e-21	3.75405517097781e-20
ARHGAP33	0.2584359274	1.22980906393048	2.25055579438459	1.86518158163753e-23	2.88446877560278e-22
L3MBTL1	0.06051135174	0.262008606363636	2.11433648370557	1.97489253701391e-19	1.17008354569728e-18
TMEM61	0.0478661442	0.443062538291444	3.21043284832722	0.00025904113519817	0.000344906332914528
MAEL	0.03960493622	1.12523226452406	4.8283987615271	7.63270616418056e-06	1.1478611413123e-05
AC020594.1	0.1078619728	0.456131374705882	2.08026308231243	5.71979854174919e-17	2.37405753589202e-16
AL035461.3	0.3701226884	2.05954386149733	2.47624937098692	7.33581740858503e-19	3.96513988214198e-18
CYB561D1	0.2748073394	1.01235633716578	1.88122475012908	4.51984538393705e-22	4.67433174009391e-21
RNU6-762P	0.075043034	0.474496829411765	2.66060838468862	6.98620941024953e-11	1.55598972623e-10
NRBP2	7.60987134	22.2388399986631	1.5471375701093	1.2360525567712e-14	3.90551452954835e-14
LINC00672	0.05641091068	0.229577168	2.02493303700728	2.99337808555906e-17	1.28357896752266e-16
AC073610.1	0.1666092074	0.564682936684492	1.76097290610252	6.61651821318653e-10	1.36094934971233e-09
NR4A3	1.6953655802	0.540166430208556	-1.65012051409553	6.23815831032463e-13	1.66330970783911e-12
EBF1	0.0934480898	0.662699909425134	2.82611864340413	1.15880669081542e-23	1.91627617326724e-22
TESMIN	0.06178507892	0.490235598860963	2.98814487565455	1.61278064400201e-20	1.18195095726729e-19
HOXA-AS2	0.105537948	0.412103696342246	1.96524556560741	2.37644538865556e-06	3.71120999357879e-06
FERMT1	0.1316831186	1.06213603615775	3.01182624215958	1.82592095145324e-06	2.87161315736083e-06
RNU6-481P	0.295528506	0.982142586631016	1.73263519283223	1.0793745842177e-11	2.58498914620075e-11
LYSMD4	0.475445924	1.4039584184492	1.56214704035222	1.9965386540703e-22	2.28242221767845e-21
CHAF1A	0.94541193	4.26634989572193	2.17398731507381	7.64178035449482e-26	3.60545241471109e-24
AC245884.3	0.1098559372	0.471912743315508	2.10290728708381	8.93863454994512e-12	2.15554539782246e-11
MFSD2A	35.63377522	10.4630414996257	-1.76794304857244	1.03555675137377e-16	4.15766078400113e-16
LINC01748	0.0026071239	0.233148269181818	6.48264476277306	1.0142275632097e-07	1.75431118068853e-07
AC103810.3	0.419383412	1.37446321283422	1.71252658967524	3.48734818040342e-11	7.99529022774165e-11
ZNF528-AS1	0.1221693708	0.398813209371658	1.7068305640063	2.19915255690897e-05	3.19199148392227e-05
CST2	0.0441158056	0.639537411096257	3.85766121968425	8.08698421087365e-07	1.30337556971931e-06
AC022306.3	0.0752600234	0.299897266229947	1.99451272802385	3.45278780671959e-14	1.04339536724861e-13
AK8	0.05132204244	0.299112033029412	2.54303545908997	0.00017588584405308	0.000237558253871466
MGP	5.17040658	16.8004322796791	1.70014871656107	0.000228272108979983	0.000305325599758443
RPS10P5	0.0625626164	0.305954740614973	2.28994549993078	4.31273234395342e-13	1.16725418260752e-12
CYHR1	2.48332066	7.06087055882353	1.50757550700806	2.56435786119758e-25	8.79464168331047e-24
FOXS1	0.1735079296	2.05543776262032	3.56637218567509	2.32231208101e-21	2.02968374552742e-20
SLC7A10	0.00719954744	1.00657035144118	7.12732607130458	8.66004486956741e-07	1.39277871364001e-06
AC004160.2	0.4991481122	0.168476877540107	-1.56691736634281	4.95835132295403e-18	2.37086698528423e-17
ADRA2B	1.693810028	0.543073760053476	-1.64105201325648	3.93431089056892e-20	2.65820633067484e-19
AC008750.3	0.020032322	0.240934326604278	3.58823839052366	5.06785688092916e-11	1.14491201981981e-10
HCG25	0.0816405458	0.421781989010695	2.36913975778166	2.7646755422511e-26	1.7490761707075e-24
DPYSL4	0.05416675156	0.297852175997326	2.45911702041528	0.000224043305223682	0.000299813419104714
MNS1	0.249859709	2.40393193903743	3.2662058663012	2.44248516156193e-13	6.78549354098592e-13
PRRX2	0.0194523488	0.271337932834225	3.80207447838192	4.94115236948388e-06	7.54085589136694e-06
LINC01836	0.2292123036	0.878819213315508	1.93888192444802	0.00153249387514232	0.0019302950756129
HOXD8	0.03190296198	0.412848571582888	3.69385043357959	1.34223612143033e-18	6.97511751715288e-18
COL7A1	0.2227664922	1.97915804823529	3.15128267658466	4.81010408149676e-17	2.0160190305937e-16
APOBEC3B	0.4121852226	2.27263998441176	2.46300447234812	1.76758849201806e-11	4.15112684635885e-11
ZBTB41	0.858446968	2.52490240454545	1.556426707032	7.38836944297854e-18	3.45562997582267e-17
PIMREG	0.0451142656	0.716483708989305	3.98927829574543	3.09531334704819e-16	1.17575445809413e-15
RNU6-8	0.5484324	3.43205694197861	2.64568777956889	9.21215039393293e-18	4.25383842630544e-17
LINC02041	0.080913218	1.09287844227273	3.75561373201874	0.00332024917657026	0.00407725915352375
PTGES	0.29739606922	3.20094565443316	3.42804069899271	0.00937301318087899	0.0110917197362168
AC007842.1	0.04585497248	0.331736253227273	2.85488659097265	1.66812666641437e-20	1.21911977282328e-19
AC005911.1	0.1089549112	0.362365066898396	1.73371265371152	6.63002039691612e-14	1.95299119346196e-13
CDC6	0.1857601382	2.92372566684492	3.9762950938258	1.97453954713706e-26	1.38566216454971e-24
SPINK1	22.1410624142	227.166864925668	3.35895606040995	1.15367230261826e-06	1.84090086629619e-06
PMS2P4	0.340159668	0.971689543315508	1.51428334970725	8.86443569707342e-23	1.10901726601139e-21
GAS2L3	0.2476596628	0.942609568529412	1.9283014154731	8.58895032793477e-14	2.49917505883565e-13
OXTR	0.14518495724	0.680814527697861	2.22936984060369	1.95540157796502e-07	3.30758731569493e-07
AL355607.1	0.0400553732	0.254964751336898	2.67023011944544	7.73421962483747e-09	1.45913177650554e-08
LOXL4	2.712233602	8.53575248231283	1.65403690012291	5.35722113509741e-05	7.54628551896744e-05
AP001160.4	0.1053431732	0.318477969812834	1.59609675704408	3.93753759841124e-09	7.61071957074412e-09
GNAL	0.1176707394	0.734098644518717	2.641218321125	1.67340318620109e-17	7.44517315288508e-17
AC020915.2	0.059980792	0.26591885171123	2.14841358028152	6.33536872692988e-14	1.87015426788941e-13
SERHL2	0.1803518458	0.629592878716578	1.80360503433375	8.19948857882303e-06	1.23043897792904e-05
OIT3	29.93852328	4.70190873553476	-2.67068462056893	1.30721156924104e-25	5.33815345463664e-24
MAST1	0.08086891492	0.340379469762032	2.07348686347964	1.72176404381025e-08	3.1625319542196e-08
AL353572.1	0.0521405784	0.400704938449198	2.94206179821632	3.39540047642279e-06	5.23686201470251e-06
BMP7	0.01171891648	0.312507869852941	4.73698143065836	0.000170879392313343	0.000231039230180317
TKT	7.5259901	33.3148393502674	2.14621163996712	9.61783791688958e-20	6.02088189234969e-19
HOXB-AS1	0.097769891	0.295474282951872	1.59557041923226	4.40198187568949e-07	7.23933305046673e-07
GRIN2D	0.0837464412	0.280832943171123	1.74561239159967	1.02618244416013e-05	1.52756677204657e-05
CCDC93	0.826785048	2.62686324518717	1.66775689186785	4.22935672444933e-24	8.30067168175708e-23
LINC02875	0.03387287704	0.428135579673797	3.65986529942829	3.51302699737075e-24	7.08731572978955e-23
AC109583.1	0.07626010534	0.273891760032086	1.8446054345529	0.000278088019763904	0.000369383339120147
NUDT17	0.2117158882	1.22272941636364	2.52990373286296	5.34659120163073e-24	1.00675046504663e-22
WDHD1	0.1136883174	0.771847777834225	2.76323233966981	3.54898417865247e-23	5.03612011485587e-22
MRO	1.210113324	0.373388988871658	-1.69639086984221	4.08592931046252e-18	1.97634495636678e-17
PDGFB	1.440218568	4.27300800641711	1.56896424811392	1.03435978152813e-17	4.74221165827143e-17
TMEM184B	2.47768228	7.89192001069519	1.67138513496918	8.38776956971617e-25	2.19580763876802e-23
LINC01607	0.0903455126	0.529166103181818	2.55019579948847	4.81425220892173e-13	1.2956435770772e-12
ZNF605	0.2668310156	0.942765494465241	1.82097258581566	5.2811025031874e-24	9.97793823622579e-23
ASS1P2	1.7317439082	0.222922539117647	-2.95761120261166	2.37126537153551e-23	3.54882385621739e-22
KIF18A	0.03790259838	0.668022064663102	4.13952709585955	3.7012746734766e-25	1.17303016311966e-23
TTF2	0.211690861	0.707546514411765	1.74086600699108	1.51258964965803e-18	7.79490044078631e-18
COL6A3	1.45622615	4.53883265927807	1.64008687743719	0.000204600447115847	0.000274653324845594
NELFE	6.78577366	27.3337260508021	2.0100969223274	8.49360065666611e-25	2.20965916148968e-23
GRPR	0.02325079768	0.569673833529412	4.61478402368006	1.28291720746841e-10	2.79547073700422e-10
AC242376.2	0.119783468	0.620210137967914	2.37232830117653	7.14449534975268e-16	2.58956947334135e-15
LRRC39	0.111979157	0.429876608663102	1.94069238521778	9.58711686448756e-14	2.77751996306455e-13
MIR4635	0.213469476	1.02709107299465	2.26646241351767	1.80238754978661e-07	3.05929642850975e-07
SREBF2-AS1	0.19000644	0.929223492727273	2.28997731148115	1.30721156924104e-25	5.33815345463664e-24
HSPB8	1.74722711	7.09746477991979	2.02223663839433	0.00371515169093145	0.00454149627036061
BRSK1	0.1285457598	0.70149914157754	2.44815931608963	1.17455024575079e-19	7.23887018617332e-19
EFCAB12	0.1838250862	0.603922993034759	1.71603094001445	0.00162448104997107	0.00204092692166517
AC022784.1	0.246774421	1.01301231903743	2.03738695141875	3.20240716499858e-07	5.32099129226087e-07
HNRNPA1P21	0.097518419	0.414897072245989	2.08900683492985	5.19795915197193e-11	1.17303491090711e-10
ABCC4	0.36483675	1.80417296966043	2.30601469469111	7.0857509549202e-09	1.33981900202737e-08
INMT	9.65272184	2.50740319601604	-1.94474180233657	6.36838823182865e-20	4.13227739891228e-19
KDM4A-AS1	0.115139209	0.426557728716578	1.88936179750453	4.94532627391072e-18	2.36581188851596e-17
CCDC24	0.61232444	1.95164180668449	1.67232012076102	1.89620813789564e-17	8.3585295115157e-17
AC083843.4	0.151393131	0.500669337144385	1.72555835317137	9.45236386000302e-12	2.27614872704331e-11
AL355574.1	0.2193727746	0.917609596550802	2.06449598918564	2.96920556781426e-18	1.46469795529127e-17
AP005057.1	0.0215762286	0.400159763983957	4.21306149449947	1.78905090706076e-08	3.27999212400975e-08
GSTA4	3.88265552	12.8963244794118	1.73184433040574	5.82372371993885e-15	1.90983376340897e-14
CENPQ	0.826608264	2.69438620374332	1.70468096418944	2.48424981684694e-17	1.07827288048279e-16
AL513534.3	0.127430292	0.469279095668449	1.8807379284681	2.52569795738731e-12	6.38477482734718e-12
BMP4	0.775732632	4.17019101705882	2.4264820718328	1.2565090811725e-07	2.1581874407387e-07
VDR	0.3037310468	0.895339033371658	1.55963969811808	1.10942451917054e-05	1.64590587308459e-05
CENPP	0.0886479926	0.306600454518717	1.790199968389	6.59130473577747e-24	1.19401270820993e-22
CTSA	18.811651	54.8199221390374	1.54307380690036	3.22191657998327e-24	6.61899762839859e-23
PLXNA1	0.529317271	2.15182999759358	2.02335947093857	2.28636290022939e-17	9.97305645328579e-17
LAMC1	4.31562374	18.7369356852941	2.11824403480043	1.08662539630619e-22	1.32473119482525e-21
PHPT1	13.54757584	48.3877682754011	1.83660767782218	4.02543934411075e-24	7.95655478406364e-23
RANBP3L	1.486740378	0.478222590826203	-1.63639855034846	6.27996577101709e-17	2.59495270429311e-16
AKR1B15	0.0990135262	2.00141813576471	4.33725317131251	2.6653413174075e-09	5.22678533325585e-09
SNRPB	32.9432006	116.326934010695	1.82013254086549	7.30644652928088e-25	1.9778325758841e-23
AC009533.1	0.27438631636	0.957568963609626	1.80316785677964	4.40104122559184e-18	2.1189446684876e-17
LINC00342	0.38926871628	1.13161787713904	1.5395485617668	1.92590750037203e-14	5.97557255642089e-14
SPATC1L	0.218049657	2.6228903604492	3.58842887658448	2.10404495122073e-17	9.22840303972916e-17
HTR3A	0.00615169412	0.407323831933155	6.04904864648434	0.000193704276276725	0.000260675918328407
MAP3K9	0.130751571	0.532105366604278	2.02488367326928	2.27661260392479e-24	4.90632047880669e-23
GNAZ	0.1711730228	3.29257848609626	4.26569057757539	5.77618761530356e-19	3.18500777652031e-18
CDC20	0.3144714434	10.5908031679144	5.07373917754057	2.22034394293461e-27	4.6942005740372e-25
GOLGA8B	0.5546333654	2.62942593796791	2.24514154841265	3.28574951522562e-21	2.76745276869886e-20
ASMTL-AS1	0.6078341032	2.79676668315508	2.20201037752864	1.37163251605682e-19	8.38236600189572e-19
BAK1	2.43296064	7.45717126283422	1.6159154943133	1.22318678440508e-17	5.53499476378587e-17
CBX8	0.766471226	2.80532549117647	1.87186463294785	7.30644652928088e-25	1.9778325758841e-23
LMO7-AS1	0.07961719	0.303459108529412	1.93035026560341	4.83792005939931e-05	6.83149651945276e-05
AL928654.1	0.1415821394	0.506396571176471	1.83862835548972	7.24881860846632e-16	2.62510339112325e-15
DERL3	0.7282110232	2.57192642364706	1.82042088670629	3.43597710528185e-07	5.69265842797515e-07
SMUG1P1	3.06927953	0.453227370454545	-2.75959314963476	4.95743242120523e-24	9.45631978397414e-23
SMKR1	0.0325633998	0.381132859240642	3.54897075701305	7.37207682833234e-11	1.63712840296246e-10
TMEM237	0.340768524	1.01872839786096	1.579905478887	1.48040506960868e-18	7.64082987410512e-18
AC006449.2	0.0668790894	0.226647987005348	1.76082623837048	1.07728538288464e-10	2.36157244585106e-10
LINC02561	0.0217171288	0.389982398716578	4.1665037279343	4.99048286840575e-18	2.38554793554988e-17
MIR6739	0.079668116	0.268577938235294	1.7532664390798	0.000159719069433445	0.000216475525251757
ATAD2	1.365040402	7.14888766122995	2.38877512951309	2.2385701410464e-23	3.37137948564085e-22
DDX11	0.3866049702	1.54245813435829	1.99629924195727	2.90673134081487e-18	1.43761406142404e-17
SOX9	2.544715342	9.97312282820588	1.97054103642091	4.19938525631326e-06	6.43410077524485e-06
ZSCAN9	0.623317804	1.9763567657754	1.66480357470227	7.97735319332907e-25	2.12839861078246e-23
SNORD7	0.093233676	0.609947792780749	2.70976270794687	7.10553832063545e-13	1.88585255094952e-12
AL139289.1	0.1439869328	0.528725059625668	1.87657981761759	1.18066976680336e-15	4.16287659808945e-15
GREB1	0.300429346	1.31527289323797	2.13026451380537	0.000321556712488362	0.000424926039400318
TCF7	0.70525094	2.04917037449198	1.538831350721	7.32322753710765e-06	1.10300790264922e-05
SNORC	1.61111875	7.64223411262032	2.24593161993819	9.27892662982713e-06	1.38607242687368e-05
RPS10P3	0.123509276	0.359060662139037	1.53960820573475	1.2098532180772e-08	2.25172369604696e-08
GATA2-AS1	0.08335013	0.394349453328877	2.24221828825035	5.52491358316784e-05	7.77376317098547e-05
AC147055.1	0.0725806218	1.23385065911765	4.08743955969284	6.56341346309424e-10	1.35019253184629e-09
GOLGA8A	0.2019876055	1.03848335080214	2.36213941358036	2.44248516156193e-13	6.78549354098592e-13
HSD17B13	169.4688034	53.6044718909064	-1.66059445385999	6.43965516716738e-19	3.51718308849348e-18
FIGNL2	0.0756925207	0.375699097713904	2.31135499383665	2.82855164319117e-10	5.97930256228059e-10
SLC41A1	0.740254702	2.42824129508021	1.71381813541173	3.41790342640614e-11	7.84469190983034e-11
SNX25P1	0.0849798862	0.593007839946524	2.80285786146339	7.27572816976962e-20	4.6541253118151e-19
HAGHL	0.04804979814	0.557557534917112	3.5365184105737	5.63162322566577e-20	3.69875623732087e-19
KIF20B	0.2690560706	0.909037776604278	1.75643339121389	4.68446085562453e-16	1.73750533445794e-15
UGT1A10	0.00825035894	0.550736449272727	6.06076139640686	0.0107724390330056	0.0126910684015842
LYPD8	0.01235394752	0.650357995975936	5.71819007020351	9.78891394149068e-13	2.56743782428985e-12
CRAMP1	0.3076023496	0.951223036497326	1.62871713108666	1.57263295177023e-23	2.49915466797967e-22
C21orf58	0.1020079684	0.818142980828877	3.00367114100367	2.13408251931304e-27	4.56967259455979e-25
AC087741.3	0.07198999976	0.314313984572193	2.12633804384695	5.01178173189367e-17	2.09482301453092e-16
ABLIM2	0.2189916722	0.947273681737968	2.11290529423892	6.25122679801122e-12	1.53046012870688e-11
PDZK1IP1	4.158430574	45.0787326626203	3.43833590515641	9.86828919377413e-06	1.4703005962577e-05
FAM3B	0.4894693744	6.2086447441123	3.66498788388356	0.0445820393674035	0.0499791968210907
EID2B	0.1828904318	0.587467109411765	1.683528481401	2.45031248551978e-18	1.22824487194332e-17
WNT6	0.03505229786	0.470968879796791	3.74805080545582	1.43604408747516e-10	3.11693415841587e-10
ANGPT1	0.1568573532	0.45862902705615	1.54787450551252	2.6934198776158e-07	4.50265076627907e-07
RHBDL1	0.2652813722	1.31987385237968	2.31480477026127	6.79074923017917e-18	3.18951331952904e-17
AL136304.1	0.170965169	0.502792218475936	1.55625988934698	6.08295665785775e-14	1.79882333745645e-13
LINC02055	0.0208146571	0.357934136911765	4.10402244622272	0.031157433347211	0.0353743084606837
AC024075.2	0.804419884	2.40896750721925	1.58239428590226	2.36993632181624e-20	1.676527365477e-19
KITLG	0.3696086518	1.37904825569519	1.89960250769041	1.35487260358132e-11	3.21710011728962e-11
ERFE	0.04360365928	0.471268333163102	3.43402762465679	4.41151381126225e-23	6.03448842552843e-22
RHNO1	1.336542732	4.80675854839572	1.84655837206169	9.29574462987265e-24	1.60555870535815e-22
GAL3ST1	0.6735630294	6.61013619302139	3.29479513795275	0.000211548801964079	0.000283616160126406
KPNA2	4.54772088	20.0846262540107	2.14287599965476	1.88802968966471e-23	2.91710193124699e-22
TUBA3D	0.08405933176	0.278323830270053	1.72728454569321	0.000173659198043313	0.000234664718909338
TFAP2A-AS1	0.00972574422	0.270032784064171	4.79518211175217	5.58049348901442e-16	2.05072392196961e-15
AL356652.1	0.0620592536	0.225621336203209	1.86218525422078	8.24354648291244e-09	1.55136578431103e-08
SNRPGP15	0.0861251088	0.452934805320856	2.39479760064493	7.31663785494055e-12	1.77852547596008e-11
FRMPD1	0.1479705456	0.572133611860963	1.9510420751305	0.011195538826274	0.0131723222993298
CDC25A	0.1520324592	1.12472807069519	2.88712495872783	1.48959924948969e-20	1.10280525997238e-19
DGKH	0.1131629724	0.327426190534759	1.53276774938807	1.23074813964308e-16	4.89311007577213e-16
HSPB1P1	1.621451014	5.70956289385027	1.81609486274126	6.59988112727695e-11	1.47407347670205e-10
ZNF433-AS1	0.0833178798	0.26589816171123	1.67417577062202	4.08592931046252e-18	1.97634495636678e-17
GJC1	0.07003921416	0.589575532807487	3.07344185236493	8.07805267142253e-25	2.14840184264489e-23
GINS2	0.4930975346	2.74246752647059	2.47552959304165	2.3968658987832e-20	1.69270419625696e-19
TSLP	1.372490654	0.400757599802139	-1.77599454077918	2.44978653725609e-20	1.72844847816044e-19
AC010997.4	0.0739428852	0.227462637486631	1.62114634815799	2.47569342887916e-13	6.87431947616621e-13
CCR5AS	0.0917355948	0.29176616013369	1.66925903001053	1.98617262834463e-06	3.11571853466817e-06
UBE2Q2	1.56616156	4.65985079251337	1.57305071690214	2.12490907971049e-12	5.41339710941498e-12
COX7B2	0.0078917176	7.37646059326203	9.86837369542349	2.49236766602035e-09	4.89677976213056e-09
AC127070.1	0.0604367072	0.251760721229947	2.05855625194549	4.89905497286517e-12	1.20826958294144e-11
SLC51B	2.183863938	9.71626134737968	2.15351832166554	4.77977521822354e-13	1.28677958889055e-12
HMMR	0.1560317188	2.49135092863636	3.99701701086986	7.24536598850125e-27	7.42405538281889e-25
PRTFDC1	0.3479999528	1.35523299251337	1.96138188643555	1.78877994131352e-10	3.84556604193827e-10
TMEM255A	0.11028534348	0.373172572772727	1.75860188094175	0.0055383592996324	0.00668171605189687
GSDMC	0.0083034149	0.234081297208556	4.81716107157641	4.37394357402593e-19	2.45806209870058e-18
AC104532.2	0.0867313308	0.275720901684492	1.66858348701362	1.49724861514758e-11	3.54006885195284e-11
FTLP12	0.0788651888	0.363279718235294	2.20362028457146	7.24990776498605e-10	1.48738434456206e-09
AL133410.1	0.0429788154	0.254922192727273	2.56835935107179	7.29094114738441e-17	2.99417996173136e-16
CAPG	3.486875492	13.1952907481283	1.92001638474395	1.96615126150802e-10	4.21008440637269e-10
GBAP1	0.0969939678	0.540026186256685	2.47706243444963	2.24850271049354e-24	4.85827843087492e-23
AL356234.2	0.0539798602	0.826058104224599	3.93575011760462	4.76741949480892e-13	1.28407418807126e-12
RAB6B	0.1580265016	0.752762755213904	2.25202872522827	3.38127184246828e-23	4.86006904586103e-22
FBXL6	2.75813284	9.09323529144385	1.7211017406205	2.60976020488573e-24	5.49662231298884e-23
VCAN	0.4330629632	2.8185239255615	2.70229111478291	0.00262184591450128	0.00324467030705397
AC026367.2	0.1124346146	0.359042399491979	1.67506796447815	3.64410282259897e-12	9.07602227006382e-12
ALOX15B	0.14206666138	1.81788770924599	3.6776231433206	2.81229018905529e-06	4.36329500581528e-06
EMID1	0.825159994	2.8470695734492	1.78673196619755	0.000741447728884164	0.000956267178982495
AL513320.1	0.0459087022	0.33042134986631	2.84746735418258	2.74588447472271e-21	2.35429992283464e-20
RNPC3	0.3171988636	0.949376188502674	1.58159226325663	2.54780478008528e-21	2.20369940119028e-20
CHML	0.3911513916	2.1599761659893	2.46521639045483	7.82901191513309e-19	4.22215553782864e-18
ARHGEF39	0.0689250012	0.874399584598931	3.665193423163	5.0806166491675e-28	2.61005629518661e-25
PGGHG	2.473124288	11.8845466323529	2.26468021892375	9.77540122997466e-12	2.35155914364161e-11
PSPHP1	7.034748452	25.999049414385	1.88588813422022	3.7408638972794e-08	6.68520316845287e-08
PSORS1C3	0.1449376592	0.911937380721925	2.65350226386618	3.23841900505599e-10	6.81467484218787e-10
AC126474.1	0.117755066	0.364442112593583	1.62990054927723	4.3239729263886e-15	1.43662569147237e-14
ARRDC2	3.99723364	12.4282664874332	1.63655127476216	1.06310080452501e-11	2.54638027207468e-11
AL117379.1	0.126153368	0.619513825561497	2.29595775563783	6.80961598281911e-20	4.37607565005944e-19
AC060780.1	0.2285246438	0.809819418262032	1.82525048507769	3.50173713560815e-12	8.74361094915941e-12
TNFRSF18	0.2295879326	1.35552355606952	2.56173146487019	4.61259427430993e-13	1.24417877211764e-12
UQCC2	3.00389162	9.19033226470588	1.61328425969992	8.32423783845744e-24	1.46041407959996e-22
AL353807.2	0.050483135	0.250592609385027	2.31147045703171	2.0426879796888e-10	4.36613445569009e-10
TCF19	0.5060679094	5.71721162540107	3.49790879463676	3.48815395421814e-26	2.01588745132704e-24
MYO7B	0.21230172544	0.783232432304813	1.88332440918547	0.000343107600264253	0.000452616944918534
ENOX1	0.05798912954	0.321023405149733	2.46882409746221	1.94893416490907e-07	3.29751911790314e-07
APOF	180.5905266	34.7204306863102	-2.37886546526914	1.13282135821638e-24	2.76613776680263e-23
TRIM45	0.1282641682	1.07423353826203	3.06611756776042	5.2030472755521e-25	1.52458413326792e-23
SRARP	0.00816577172	0.494310177320856	5.91968356356169	0.000247260667473896	0.000329799366566763
AGAP1	0.426613804	1.28053591871658	1.58574516771982	4.28350658032132e-21	3.5260289258022e-20
FKBP11	4.25572752	12.1194230294118	1.50984332994785	1.52251258334217e-16	6.00590580231009e-16
HMGN2P15	0.4159155098	1.58872117631016	1.93350356081039	0.000158522277749551	0.000214958113418284
SFRP1	1.042228508	0.345510141032086	-1.59287166161437	2.78816032018061e-21	2.38564824117093e-20
AL031186.1	0.1230741244	0.595767218128342	2.27522126632565	3.24472572916612e-21	2.7384239074549e-20
SEMA3B-AS1	0.3874215798	1.39851129695187	1.85191568675999	4.51374373168025e-07	7.4201326581224e-07
AC127496.7	0.05297047408	0.283931138930481	2.42228075336309	1.23214967151053e-21	1.15161521060822e-20
CYP2B6	126.8640398	29.2444207373529	-2.11704987042514	1.02325437585544e-20	7.80742523569137e-20
CDH16	0.10287040564	0.895604832334225	3.12203431345753	0.0247115075974185	0.028292541807793
ENAH	1.130104538	5.47943498449198	2.27757090406032	7.45339107013725e-24	1.32998437663923e-22
GNG4	0.03088584926	2.18584599603743	6.14510194852588	1.39304604215445e-10	3.02675360947881e-10
SNORA5A	0.0968763274	0.340460188663102	1.81327002980739	7.2102820494181e-09	1.36274901877765e-08
AC133919.2	0.08721007	0.465217784101604	2.41533961315368	1.04883293714047e-08	1.95858762478982e-08
CTLA4	0.17960283774	0.589592526855615	1.71490809328201	1.28095414190964e-05	1.89130976645817e-05
CD70	0.06003691766	0.321406834181818	2.42047879091367	1.25441907589385e-05	1.85311404613295e-05
BSG	38.8005998	120.900995106952	1.63967525947786	1.47253345981907e-24	3.41113090789155e-23
PYCR2	5.37894786	15.2638883101604	1.50472661035357	4.1237264014197e-27	5.83682019970439e-25
PFKP	0.971925658	4.86037648395722	2.32215019677701	9.02633093368582e-07	1.44917599975411e-06
LIN9	0.212696555	1.04828800002674	2.30116655667711	2.05591495847391e-23	3.13588051474258e-22
TUBA4B	0.1058785898	0.447650299550802	2.07996126689799	0.000578480878881981	0.000751188589572916
RGS5	3.581029924	15.2630095975134	2.09159298500541	3.18496961388727e-17	1.36153986411941e-16
ZNF468	0.486646414	1.68126302812032	1.78859961788578	3.3493561028547e-07	5.55520810624421e-07
LINC01671	0.16263260816	0.682321858240642	2.06883588427302	0.0146539426066815	0.0170831401840437
AC024075.1	0.1746626414	0.54990291144385	1.65460586177764	9.31497440905423e-11	2.0535731597152e-10
S100A11	35.495428	115.926819042781	1.70750924975557	2.28357654524563e-05	3.30906606443628e-05
ANKRD29	0.2820261022	1.37348041060428	2.28393573514214	2.85481726542803e-14	8.69459481531345e-14
ASPSCR1	2.27348372	8.19126947326203	1.84918238312127	2.22925826194118e-19	1.30825971507174e-18
NECAB3	2.41590086	10.2671154144385	2.08739774996058	8.92978448051985e-27	8.42628589794591e-25
AC034236.2	0.1891719074	0.602545805695187	1.67137305956915	6.80961598281911e-20	4.37607565005944e-19
NDC80	0.1474561	2.44404783716578	4.05091511268728	1.24009153990078e-27	3.45200148323714e-25
LIFR	4.364336086	0.958636709622995	-2.18670611200333	2.1933103605833e-24	4.76367615636701e-23
MAGEB17	0.00642995466	1.14135372326738	7.47172169460425	7.02737422523465e-14	2.06240035687698e-13
PADI3	0.00200884362	0.747768498264706	8.54008262416772	1.8468514493055e-06	2.90343683229485e-06
PTGDR2	0.1806897386	1.15190252631016	2.67243215871631	1.63998589143602e-10	3.53660998822007e-10
BBOX1-AS1	0.0057590942	0.319211656550802	5.79252760472098	5.83125157219511e-09	1.11058321050886e-08
PAGE4	0.03110113066	14.6550951381043	8.88021958893786	7.78606983250927e-06	1.17071424507175e-05
AKR1B10P1	0.1640245976	2.36463937775401	3.84963609347886	5.18187423679831e-08	9.16624269254452e-08
AC156455.1	0.086504058	0.333725748270053	1.94782328262805	9.03919897477543e-05	0.00012476211024945
CPEB3	4.17530666	1.31087103224599	-1.67135640629284	7.58301732450513e-22	7.39787122394186e-21
PLAC9	1.34448869	4.14242481417112	1.62341789334607	0.00542633854761394	0.00655177520583012
ADAMTS14	0.05944526462	0.271922441435829	2.19356142488618	5.30101309569691e-10	1.09725518309989e-09
AC023090.1	0.0077464044	0.62651240540107	6.3376724469824	2.51748433236e-09	4.94380050782795e-09
AL589765.4	0.366775303	1.1612045336631	1.66265370705003	1.53312371543428e-13	4.36296341713807e-13
AL031727.1	0.5323826672	1.51636482114973	1.51008138500139	1.48518948813776e-13	4.23159925467023e-13
KCNN2	3.1818109954	0.445561297882353	-2.83615231125569	1.02348993948654e-22	1.2560124150848e-21
MIR4435-2HG	0.3722121684	2.01447608315508	2.43620755118616	3.28569073988838e-22	3.53592826917627e-21
AC010442.1	1.070209002	4.08743429090909	1.93330296896178	1.06367286004316e-23	1.79087339802831e-22
DDR1	1.294314308	5.27420043863636	2.02676439958289	0.000390322596661069	0.000513158690918858
AC147651.1	0.02550632786	0.327937148136364	3.68449222237524	6.04297769866699e-15	1.97707764002225e-14
CENPX	12.08087878	39.2345783208556	1.69940029258373	3.65276636409369e-19	2.08647413861467e-18
MIR4258	0.063669366	0.347797493582888	2.4495762323485	1.27508042836549e-08	2.3683711426335e-08
SCAMP3	11.7929083	44.8433815508021	1.92697552158275	2.56467892957013e-28	2.37973708231557e-25
AP003065.1	0.055477588	0.287348631818182	2.37282520987952	6.68900954809463e-07	1.08592377014266e-06
LINC01963	0.2862771804	0.853750497620321	1.57640183884645	2.64912607820835e-14	8.10509319623298e-14
LRRN2	0.1335497596	0.789490263323529	2.56354409462114	1.00313129580528e-07	1.73619677746526e-07
TUBB4A	0.3674844816	3.71842874722995	3.33893789421559	0.0301559450518981	0.0342698988011902
LINC01287	0.00410799388	2.93695427127273	9.48167105520438	5.62840516194245e-10	1.16314802047467e-09
KCNK9	0.00199921972	0.310999233470588	7.28133017714754	1.40329219267872e-12	3.6253342926713e-12
COL2A1	0.0036473243	3.75519475430214	10.0078335344322	3.70272670478018e-07	6.11942820336815e-07
LIN37	0.40953437	1.28139018903743	1.64565341002883	1.22098462802177e-26	1.01457140583182e-24
AL021807.1	0.0763701592	0.629068154759358	3.04213539437503	5.58524183492865e-16	2.05201735871048e-15
DIRAS3	2.884783714	0.621647671061497	-2.21429411100178	6.6625744124302e-22	6.5767327326483e-21
ARHGAP27P1-BPTFP1-KPNA2P3	0.1773788218	0.584584521684492	1.7205778618492	4.11504315888586e-20	2.76911566638645e-19
ZNF544	0.842253126	2.44568020550802	1.53790998796467	2.73101431624973e-21	2.34275301027237e-20
CR936218.3	0.0700950712	0.304205898048128	2.11766321632518	2.70902055280481e-05	3.90422480567313e-05
AVPR1A	12.897052794	3.66518896723529	-1.81508193498406	7.41485126598601e-14	2.16980653159523e-13
INCENP	0.546597636	2.2376309928877	2.03342101606352	5.82376232216812e-20	3.80698545224469e-19
TNNT1	0.03841410262	0.804213838906417	4.38787120542953	0.000511155260963129	0.000666041127212216
DPEP1	0.1182609288	0.943303544671123	2.99574857602804	0.00998498541254132	0.0117841454465987
AC112907.2	0.104413131	0.535977755882353	2.35986997056999	2.62275595769238e-12	6.61711027271573e-12
AL157392.4	0.085647151	0.278271046898396	1.70001364739429	1.11733053875274e-09	2.25928022496952e-09
GIHCG	0.389109542	1.92501601737968	2.30662218544088	6.06671446682697e-22	6.03491751190852e-21
AC104118.1	0.072297973	0.259104186414438	1.84150522132954	9.4113099516124e-19	5.01556154472975e-18
AL354707.2	0.1681371782	0.663437786604278	1.98032241819753	1.47701917689198e-11	3.49421732187675e-11
GINS1	0.2181522196	2.46523392930481	3.49831749466735	7.09591554159676e-24	1.27163070145654e-22
MARK4	2.28621146	6.86497931818182	1.58629652420844	3.04711537657793e-27	5.31143944651004e-25
ZBED6CL	2.23525547	7.57004245989305	1.75986166405963	1.52251258334217e-16	6.00590580231009e-16
SEPTIN5	0.2212609158	1.48490872604278	2.74655371784889	1.78137176074118e-17	7.88562712639788e-17
EEF1E1P1	0.0579724782	0.244348908609626	2.07550259658202	1.80085321549293e-11	4.22501059210042e-11
AL049873.2	0.0756945462	0.254107859037433	1.74717973295529	1.3954984032454e-07	2.38954422093548e-07
KIF20A	0.12917396674	2.97302336024064	4.52454355029293	1.85057164401839e-26	1.32653423169078e-24
SLC22A1	297.6523162	81.1793788146257	-1.87444291515645	2.42426274017444e-18	1.21774545222236e-17
HBB	40.9361453	13.2304692591444	-1.62951102708975	2.95896313631553e-16	1.12626714454745e-15
AC139100.2	0.1440085874	0.9800637	2.76672067753757	2.38525673635343e-22	2.68357861630933e-21
PAQR4	0.4084540592	2.70593750112299	2.72788279212599	2.71371203368077e-20	1.89246005789295e-19
AC011461.1	0.0653445134	0.258812993449198	1.98577203674076	1.97426248721632e-12	5.03883436147417e-12
AC139491.2	0.0455509133	0.287509685016043	2.65805866972588	1.69677937905107e-08	3.11801179325679e-08
GPR35	0.09221595884	1.15791376137166	3.65036755442806	4.19025732129828e-10	8.72857043905262e-10
FBN3	0.01551095948	0.254358393882353	4.03550286747424	6.85091782068072e-08	1.19990444256643e-07
SLC2A5	0.04930203982	1.52746638057219	4.9533494787249	9.57209093774566e-12	2.30464268188306e-11
MALAT1	2.15759439	6.15217703957219	1.51167334443719	3.17385173635936e-16	1.20421789415434e-15
MSH5	0.04952897568	0.39004150892246	2.97728297666984	1.09002636304532e-21	1.03089582760945e-20
TERT	0.00191236376	1.36933944192781	9.48390742999056	1.4609289716613e-23	2.33607844441911e-22
PSMD4	26.6638758	87.1673492780749	1.70890133597102	2.94921663346097e-26	1.81763159454115e-24
ZKSCAN3	0.392904272	1.68922504331551	2.10411178159684	4.5545662169069e-24	8.82486832422031e-23
ELOVL7	0.4222226776	2.4509030938262	2.53723746956479	0.0292486887064038	0.0332864991001705
CYTOR	0.7227484426	4.13073192486631	2.51483193553999	7.51699980860158e-21	5.8750084606113e-20
AP006621.5	0.4252392592	1.90635413673797	2.16446944704621	4.99495500862783e-15	1.647427696566e-14
ACSL4	7.321489016	46.1219158973262	2.65524345038923	4.08493468596283e-12	1.01376789190121e-11
MAVS	2.19915902	6.43477381818182	1.54893751025115	6.35249583776644e-24	1.157027104497e-22
AL033397.2	0.1690628634	0.543337657513369	1.68428925041874	3.30184097571913e-08	5.93046004693633e-08
PAQR5	0.3663517728	2.24218181051872	2.6136017637753	0.000143144039400263	0.000194737926631662
AL031600.1	0.0697979486	0.36743844315508	2.39624603538127	3.32265853512653e-14	1.00662149199498e-13
H2BC6	0.0654054502	0.334573130294118	2.35483882177045	7.15056124426262e-14	2.09671126934119e-13
SOWAHA	0.749599844	4.18326382112299	2.48043642778296	1.54585683039709e-15	5.37222238478822e-15
ZNF517	0.600889662	3.04320222780749	2.34041820108528	5.50473408747176e-28	2.61005629518661e-25
SNHG1	1.243861068	6.0417537631016	2.28014203310401	8.81909679907015e-25	2.27309498052577e-23
AC104046.1	0.0990624164	0.345208732379679	1.80105924156254	9.35979784419008e-09	1.75412189849262e-08
DNMT3B	0.1282795512	0.715787578877005	2.48024029728616	2.00022653710352e-20	1.43381045591e-19
AC116914.2	0.1345184596	0.478186700588235	1.82976984266336	8.04852415554757e-13	2.12666430067957e-12
REN	0.2644277304	1.55706148024332	2.55788052547188	0.00437955284148416	0.00533026973391157
AL645608.7	0.1299107892	0.442507309903743	1.76818003488633	7.85247429684977e-05	0.000108903401361024
UGT2B11	0.932454448	13.3840633172112	3.84333911640832	1.13531848505421e-12	2.95682641754893e-12
PRR15	0.1894813736	0.934121952072193	2.30155487431093	0.0148167915312206	0.0172669587046083
ADAM9	1.85823338	5.5211842802139	1.57104605003328	7.34023152248473e-10	1.50499075483108e-09
ANKRD18EP	0.2508921368	0.751395570486631	1.58250535523696	1.13036069499077e-07	1.94857223885935e-07
AL022328.2	0.7346392858	2.09901518387701	1.51460464959368	5.84591070919597e-17	2.42339043596404e-16
FDCSP	0.1546505892	11.409167714893	6.20503741243525	1.92529147991149e-07	3.25962679143251e-07
STMN3	0.883185472	2.74184842446524	1.63436047215617	0.00885842795725612	0.0105043282741989
MAGEC2	0.00656068712	5.10324640132888	9.60335266563517	7.36807582631711e-08	1.28779408174077e-07
CDKN3	0.2140983656	5.26296700106952	4.61953066160065	2.81550103109103e-27	5.31143944651004e-25
TFRC	3.67960518	10.9909757727273	1.57869659447496	6.21658539072918e-17	2.56939889126352e-16
SNHG32	9.75447142	36.2080929438503	1.89217659041714	4.30625271138958e-23	5.91472309092342e-22
AL009178.2	0.1562080768	0.468787198430481	1.58546412287881	1.85011650462017e-07	3.13620093976437e-07
AC098820.2	0.0790854356	0.356134373582888	2.17093775221755	3.49524325500419e-17	1.48619445798937e-16
TPBGL	0.03539957566	0.443529227117647	3.64722520479449	2.76273926421221e-14	8.43415667901158e-14
H4C12	0.1071226718	0.619133030427808	2.53098557917011	2.25324397416228e-13	6.28170269678825e-13
TM4SF19	0.0266651826	0.224399155283422	3.07303813257883	1.56478143167482e-08	2.88338255426223e-08
HAPLN3	0.256633654	1.05175936452941	2.0350223857555	1.27259938526298e-10	2.77371198390478e-10
LINC01124	0.949324828	3.41440862783422	1.84666200677958	3.09547988096405e-05	4.43516384763332e-05
NXPH4	0.03834111252	3.24789385109091	6.40446847296716	4.93466443490023e-24	9.44086659698782e-23
C15orf41	0.326946866	1.00646546834225	1.62216957520284	1.34188665692509e-23	2.16333889420491e-22
LARGE2	0.656264344	2.65647812051872	2.01716587425313	0.0089846580476091	0.0106449428042255
RPL7P1	0.570897558	1.82656772352941	1.67783144903217	4.0352752035482e-13	1.09571072101548e-12
DRD4	0.155276041	1.07583199382353	2.79254565349379	9.85396405099663e-14	2.85087316091713e-13
AC004263.1	0.0352770502	0.247781846764706	2.81226865958952	8.7207414673988e-18	4.04144905628454e-17
LINC01355	0.1074453962	0.424661346203209	1.98270912898427	2.45031248551978e-18	1.22824487194332e-17
HEYL	1.279067134	3.71971324691979	1.54009941961552	0.000120573835365906	0.000164972900653835
POLA2	0.664501946	2.58771434224599	1.96133303746664	2.23043046425961e-25	7.90926743398387e-24
MT1H	159.635705258	30.4101279814438	-2.39215957799716	1.45719752118121e-21	1.33755185052822e-20
MIR548AA1	0.036159874	0.380059204278075	3.39376261822429	1.48286023697684e-08	2.73756291345056e-08
AC092919.3	0.0891442996	0.299702525053476	1.74931678721443	0.0272351381353675	0.0310690032878156
FAM83C-AS1	0.0591443536	0.286132032673797	2.27436866850952	1.0508417925166e-11	2.51990805723076e-11
CERS1	0.00711978082	0.247990838433155	5.12231018464277	1.13292084768447e-09	2.28969554671176e-09
CYP2C8	449.461848	100.574792568476	-2.1599298971294	8.96003972011351e-24	1.55723812076312e-22
MLANA	0.07042337738	1.05505923394652	3.90512576992501	0.00691661113415544	0.00827634612141167
TCF3	1.79249872	6.07219883957219	1.76024694514623	1.20588667214093e-24	2.9063086865942e-23
IFT80	0.2713803234	0.922514255213904	1.76525508364502	7.17833994547865e-19	3.88379118138595e-18
RAD51	0.1419436036	1.20319988326203	3.08348658863377	1.64738936194157e-24	3.73333746582742e-23
ISL2	0.00839764924	0.226160149173797	4.7512153999046	2.21799902719548e-13	6.19067843452856e-13
PNMA1	1.730263674	5.43404979090909	1.65103587851515	2.48686821850971e-13	6.90075975835673e-13
RND3	32.60479366	9.04888252540107	-1.84927254422479	6.43991220279152e-20	4.17220378630814e-19
AC126323.1	0.0148495802	0.242810841173797	4.0313387859066	5.86036988287964e-05	8.22865891415349e-05
PCDHGB2	0.09655813088	0.290027736347594	1.5867212221483	0.0265824382435708	0.0303534479759431
PTP4A2P2	0.024704545	0.298809929491979	3.59637969979273	7.51354227069301e-24	1.33928690507059e-22
KCNJ5	0.15627579528	0.974231167914439	2.64016979473581	4.38485952054274e-17	1.84334064213705e-16
AC087273.2	0.08133723	0.475317129705882	2.5469026304163	0.00610455053938828	0.00734251786755459
C2orf15	0.1128711468	0.376812726176471	1.73917095245821	4.99452773236138e-06	7.61883296975978e-06
AL356056.2	0.087582216	0.320232291149733	1.87040893336766	3.61848827666955e-07	5.98553938763344e-07
MIR148A	0.053401944	0.722377332459893	3.75778845642493	2.01916015990396e-15	6.94910632407087e-15
AC098934.1	0.348147433	1.94040363312834	2.47858649477479	1.66752714436058e-16	6.54548492717048e-16
AC003070.1	0.1413983746	0.401022142165775	1.50391636010717	5.05088871514209e-07	8.27301591843711e-07
DUOXA2	0.1060921547	3.1031221545	4.87033060878666	0.000436350142368318	0.000571691251791312
ZFP69B	0.13510368624	0.407535665614973	1.5928592843392	2.75842918931072e-16	1.0554704311539e-15
EGF	0.00506154564	0.244472858983957	5.59395249117883	4.60560252084915e-06	7.04163065756339e-06
TBX2	0.723425038	2.10869633379679	1.54343591630915	2.6598039723912e-12	6.70855420520656e-12
RPL36A	4.60842826	13.9096054171123	1.59373479720015	8.62124769377191e-17	3.50175289351601e-16
SLC44A3	1.952258274	6.32202030775401	1.69524174265029	8.53714895481477e-11	1.88582808945002e-10
ACTL10	0.107128627	0.388277106328877	1.85774259552084	2.86392194419212e-10	6.04951700414218e-10
H2AC17	0.064182362	0.575330571524064	3.16414234431635	1.69964977829223e-19	1.02040081225869e-18
KCNMB2-AS1	0.0171094874	0.749220672385027	5.45252226429203	3.1813523356856e-13	8.74649328569891e-13
ATP5MC1P4	0.0390199624	0.458346927914438	3.5541557109425	2.0489969409922e-16	7.9365368526094e-16
DGAT2L7P	0.052119123	0.250571879278075	2.26533980237934	1.60080614331178e-10	3.45568879482918e-10
AC012146.1	0.3253984176	1.50425902139037	2.20877386860102	5.2696840009491e-18	2.51182255090901e-17
AC068620.2	0.0594113028	0.219176161016043	1.88328156008782	2.99711923512684e-12	7.52976616502534e-12
AC133528.1	0.0950583302	0.284584944090909	1.58197437388019	6.46015604342183e-08	1.13409214039554e-07
KIF4A	0.10833412702	2.81070204772727	4.69737083481829	4.7644875977432e-27	6.26586392578795e-25
ZSCAN31	0.661605794	2.73943237540107	2.04983321620424	6.0554422829216e-14	1.79100401999923e-13
DDX12P	0.08298483494	0.555514302540107	2.74290443599976	2.0064941909569e-23	3.07172007125226e-22
AC022007.1	0.1350747862	0.549590405	2.02459841871704	4.48532855616082e-21	3.68127555503676e-20
AC092535.5	1.0369446444	6.47146541149733	2.64175355566219	9.02373748833478e-18	4.17029506170912e-17
ITLN1	1.545357114	0.431800906090909	-1.83950209082234	1.7538234568679e-22	2.02435102810005e-21
AP000892.3	0.0810043934	0.336562332914438	2.05480166138013	2.07960477258822e-12	5.30121473012339e-12
SLC4A3	0.06283434894	0.651202203700535	3.37348024017641	0.000275623706720119	0.000366139119513197
LINC02163	0.001209671	1.0212858263369	9.72155624895325	3.32998136698023e-13	9.12957137086405e-13
SSX1	0.010088135	8.02986413008021	9.63657227935836	2.36367541067009e-10	5.02649690718256e-10
GTSE1	0.0704329796	1.42733288173797	4.34092691246582	6.46850606120835e-26	3.13150690534208e-24
HSP90AB3P	0.0815268066	0.324708316470588	1.99379792462515	1.55557596621608e-17	6.94687301142272e-17
TK1	2.468539172	20.4263534090909	3.04870222783799	2.59706630884948e-25	8.87038885284336e-24
SNORA26	0.16001544	0.799177678743315	2.32030517034882	1.49237014650758e-10	3.23372680163072e-10
TAF6	1.601180742	5.03868760828877	1.65391184485998	4.51984538393705e-22	4.67433174009391e-21
MECOM	0.2078924108	0.801387651176471	1.94666318605029	8.7479101819182e-14	2.54365591675484e-13
ABCC1	0.7071541264	2.38037382534759	1.7510915648838	8.64490536848614e-07	1.39047774907989e-06
ZNF213	0.362191834	1.20642412513369	1.7359112592301	2.3025267217993e-22	2.60547434332601e-21
RNVU1-6	0.0890496816	0.735639259545455	3.04631611740798	9.18916510034078e-15	2.95092165940957e-14
FGF13	0.0584696406	0.332095488144385	2.50583849396326	1.77073347230223e-08	3.24819225199251e-08
RBM24	0.20468059302	1.88332506970588	3.2018358130914	3.20578001716042e-16	1.21550369685842e-15
ZNF815P	0.155636453	0.466915879438503	1.58498264796907	2.38137924057509e-19	1.39263991863043e-18
AC005089.1	0.07429910884	0.407252209513369	2.45450571401952	3.06578155682e-18	1.51046264194713e-17
RNF144A	0.2918825074	1.10523879187166	1.92089844669626	4.99713667561751e-13	1.34248313907292e-12
SNORA60	0.1753205744	0.877887738235294	2.32404115319207	4.02918840329465e-15	1.34402845440038e-14
E2F2	0.0429271591	0.564914168264706	3.71806908032242	2.98531414922202e-25	9.95223890624874e-24
AC080037.1	0.1043489714	0.310021579679144	1.57095226122342	8.79250652941448e-06	1.31588211518173e-05
AC026403.1	3.142443608	10.1315270221925	1.68889287286333	2.07966857702257e-08	3.79033441438575e-08
AC004540.2	1.749295684	0.567111352860963	-1.62507022641171	1.78557916525086e-17	7.90215771542657e-17
LINC00189	0.0936013536	0.61932747802139	2.72610115790953	0.0273549781988982	0.0311971898858312
AL021707.2	0.05253514914	0.256068361096257	2.28517410988899	9.09770668803798e-20	5.71670041774305e-19
ANXA2P2	0.7148818574	2.37726756893048	1.73352754782729	1.15098156577705e-13	3.31100484182024e-13
ZNF467	1.241477964	4.3021270302139	1.79299147010856	5.65879519766955e-10	1.16884983170266e-09
PAQR8	0.3658936676	1.46574441882353	2.00213721057196	5.55782191108977e-08	9.80219023854502e-08
TAL2	0.0263230456	0.267590938609626	3.34563093809452	1.49017862194107e-13	4.24509011490018e-13
HYI-AS1	0.1143456978	0.483018220909091	2.07867552682322	2.54923137095423e-17	1.10446854364922e-16
AC106820.3	0.1820738302	0.936767925989305	2.36316810417291	4.68588633750599e-17	1.96691816056861e-16
HOMER3	1.009698154	4.04065673582888	2.00066572766617	6.46299602530818e-13	1.7213356659974e-12
YBX2	0.1913654448	1.24383342814706	2.70039104693977	0.0114691508713469	0.0134814383737938
[truncated: 1,702 more rows]
